# Supplementary material for: Cluster-based analysis improves predictive validity of spike-triggered receptive field estimates
Source: PLoS One. 2017 Sep 6;12(9):e0183914. doi: 10.1371/journal.pone.0183914 (PMC5587334; doi:10.1371/journal.pone.0183914)
Supplement: S1 Dataset — This dataset (.xlsx) contains the data points summarized in Figs 3–6 and 8 and S1–S4 Figs. Data for each figure are presented on separate sheets. Data are organized by subplot within sheets, and column headers are used to indicate data types and conditions. (XLSX) [file pone.0183914.s001.xlsx]

## Sheet: Fig 3A, MU
		pgain
		1	0.48939	0.239503	0.11721	0.0573615	0.0280722	0.0137382	0.00672336	0.00329034	0.00161026	0.000788046	0.000385662	0.000188739	9.23671e-05	4.52035e-05	2.21222e-05	1.08264e-05	5.29832e-06	2.59294e-06	1.26896e-06	6.21017e-07	3.0392e-07	1.48735e-07	7.27895e-08	3.56225e-08	1.74333e-08	8.53168e-09	4.17532e-09	2.04336e-09	1e-09
MU #	1	0	0.00535362	0.0101512	0.0300382	0.0440982	0.068516	0.0811355	0.0873678	0.0997221	0.0991312	0.0970026	0.103223	0.100817	0.0987393	0.100803	0.0976652	0.095697	0.0897677	0.0743069	0.0408559	0.0456364	0.0330631	0.0497204	0.0497204	-0.0451032	-0.0451032	-0.0235584	-0.0269483	-0.0269483	-0.0269483
	2	0	0.00615375	0.0377068	0.0610424	0.0816929	0.0962584	0.10391	0.114609	0.118263	0.113144	0.109376	0.109262	0.107361	0.104406	0.0954348	0.0928447	0.0863688	0.089073	0.0855551	0.0825662	0.0814888	0.0753711	0.0713673	0.0725021	0.0619213	0.0603565	0.0461587	0.0441755	0.0420992	0.0403569
	3	0	0.000818708	0.0163493	0.0473112	0.0758124	0.104859	0.113988	0.121063	0.125151	0.126577	0.119487	0.119179	0.107981	0.105952	0.104567	0.105366	0.112541	0.116502	0.11694	0.113347	0.112093	0.1195	0.114419	0.114419	0.116002	0.114867	0.11163	0.112297	0.119738	0.101404
	4	0	0.00796506	0.0270902	0.0678951	0.0937914	0.131189	0.16208	0.172925	0.181079	0.181014	0.181568	0.180629	0.173338	0.171783	0.169487	0.167431	0.164795	0.155655	0.151179	0.145587	0.138294	0.134303	0.131794	0.130409	0.127459	0.122465	0.116023	0.113155	0.100888	0.0969584
	5	0	0.00494513	0.0276197	0.0570296	0.0873075	0.10774	0.125341	0.131396	0.131027	0.124154	0.119053	0.114596	0.109577	0.109219	0.108471	0.106026	0.102123	0.0999099	0.0969983	0.0962461	0.0954621	0.0962005	0.0988616	0.0986699	0.0951218	0.095652	0.0964133	0.0976667	0.0981401	0.0948988
	6	0	0.00796506	0.0270902	0.0678951	0.0937914	0.131189	0.16208	0.172925	0.181079	0.181014	0.181568	0.180629	0.173338	0.171783	0.169487	0.167431	0.164795	0.155655	0.151179	0.145587	0.138294	0.134303	0.131794	0.130409	0.127459	0.122465	0.116023	0.113155	0.100888	0.0969584
	7	0	0.00936302	0.0436699	0.0960463	0.134407	0.169358	0.188583	0.198557	0.210566	0.198792	0.193513	0.183367	0.143999	0.127729	0.101707	0.077534	0.0483866	0.0540957	0.0227321	0.0146142	0.0220095	-0.106569	NaN	NaN	NaN	NaN	NaN	NaN	NaN	NaN
	8	0	0.00452758	0.0343242	0.0617832	0.0824084	0.0933811	0.101066	0.100084	0.110961	0.109342	0.101194	0.0950194	0.0924503	0.0853769	0.0742966	0.0711456	0.0653191	0.0636161	0.0593291	0.0496717	0.0511856	0.0509801	0.0575101	0.0541337	0.0494292	0.0397111	0.0376241	0.0306436	0.0290908	0.0249703
	9	0	0.0021373	0.0186689	0.0561521	0.0768076	0.0838022	0.0731409	0.0722151	0.0682943	0.0633088	0.0495023	0.0305112	0.0265748	0.0262943	0.0204175	-0.000608645	-0.00264869	0.0077831	0.0077831	-0.00473948	-0.00394154	-0.0105447	-0.0146912	-0.0146912	-0.0188942	NaN	NaN	NaN	NaN	NaN
	10	0	0.00936302	0.0436699	0.0960463	0.134407	0.169358	0.188583	0.198557	0.210566	0.198792	0.193513	0.183367	0.143999	0.127729	0.101707	0.077534	0.0483866	0.0540957	0.0227321	0.0146142	0.0220095	-0.106569	NaN	NaN	NaN	NaN	NaN	NaN	NaN	NaN
	11	0	0.00831978	0.0453869	0.0969025	0.157204	0.206812	0.234299	0.245181	0.254033	0.258841	0.258852	0.26544	0.255945	0.252994	0.258414	0.25751	0.245605	0.245763	0.247792	0.251802	0.257638	0.258399	0.259497	0.256694	0.253886	0.247863	0.243959	0.235648	0.210369	0.203966
	12	0	0.00476133	0.0255221	0.0420088	0.0393195	0.0687737	0.101813	0.170392	0.200758	0.237987	0.244499	0.249793	0.242191	0.235485	0.224794	0.215979	0.199537	0.186686	0.0805614	0.0805614	0.0805614	0.0430411	0.0430411	0.0430411	-0.0116163	-0.0116163	-0.0591969	-0.0591969	NaN	NaN
	13	0	-0.00236148	0.00573528	-0.00491729	0.0186392	0.0643818	0.0826212	0.110467	0.124537	0.166739	0.180144	0.179679	0.18123	0.162631	0.158087	0.165516	0.163773	0.139956	0.139956	0.11751	0.107401	0.0700001	0.0700001	0.0700001	0.0175556	0.0175556	0.00413378	0.00413378	0.00177847	0.00177847
	14	0	0.00242431	0.00579257	0.00324895	-0.000489652	0.00286312	0.00532151	-0.00130347	-0.0123396	0.0013082	-0.00238834	-0.00648795	0.015062	0.00354462	0.016001	0.0202977	0.00472249	0.0111016	0.00934492	-0.0108187	0.0093839	-0.00416914	-0.0137026	-0.0169389	-0.0547275	-0.055835	-0.055835	-0.0880973	-0.103286	-0.103286
	15	0	-0.000538593	0.0243272	0.0734771	0.111656	0.141863	0.139655	0.141591	0.12974	0.128825	0.114915	0.105853	0.100074	0.099586	0.094909	0.0893867	0.0796789	0.0604975	0.0563234	0.0472359	-0.00339349	-0.0173953	NaN	NaN	NaN	NaN	NaN	NaN	NaN	NaN
	16	0	-0.00205366	-0.00056498	0.007629	0.0147678	0.0170339	0.0223131	0.0153022	0.0120822	0.00675344	0.00706308	0.00873057	-0.00585906	-0.00960877	-0.0144734	-0.0172306	-0.0195225	-0.0193319	-0.0165214	-0.0258017	-0.0244461	-0.0229873	-0.027429	-0.0307175	-0.0336016	-0.0439835	-0.0367759	-0.0563657	-0.0641782	-0.0737999
	17	0	0.00603408	0.0166541	0.0204731	0.0437544	0.064841	0.0810988	0.0964554	0.0941397	0.0881858	0.0945016	0.0955719	0.098737	0.10466	0.0816454	0.0995689	0.114984	0.122589	0.108491	0.0862628	0.0891133	0.0891133	0.084773	0.0587563	0.0587563	0.0469548	-0.00315789	0.0033489	0.0033489	-0.0133738
	18	0	0.00720714	0.0217028	0.0447969	0.0853835	0.126409	0.158909	0.163877	0.163634	0.154739	0.147046	0.144461	0.133397	0.143475	0.133589	0.128445	0.121713	0.108739	0.093904	0.0910753	-0.00339895	0.00143404	0.0044657	0.0044657	0.0044657	NaN	NaN	NaN	NaN	NaN
	19	0	0.00159895	0.040234	0.0706657	0.11561	0.150774	0.180377	0.190207	0.197407	0.188056	0.192756	0.204666	0.207735	0.215488	0.210009	0.214065	0.198484	0.192103	0.198741	0.190205	0.192801	0.139932	0.111813	0.0824976	0.0569498	0.0388205	NaN	NaN	NaN	NaN
	20	0	0.00159895	0.040234	0.0706657	0.11561	0.150774	0.180377	0.190207	0.197407	0.188056	0.192756	0.204666	0.207735	0.215488	0.210009	0.214065	0.198484	0.192103	0.198741	0.190205	0.192801	0.139932	0.111813	0.0824976	0.0569498	0.0388205	NaN	NaN	NaN	NaN
	21	0	0.00168525	0.00500278	0.0350329	0.0609599	0.0822258	0.14763	0.180838	0.208823	0.206573	0.217468	0.229388	0.22966	0.232526	0.229597	0.231903	0.238031	0.239253	0.219716	0.201762	0.203623	0.186703	0.170967	0.130583	0.102496	0.105549	0.0858833	0.0919301	0.105389	0.105389
	22	0	0.00855817	0.0314978	0.0796734	0.119552	0.150008	0.173275	0.193515	0.195636	0.184866	0.181072	0.173593	0.168757	0.16401	0.161008	0.153555	0.145889	0.136637	0.124415	0.123394	0.115332	0.101909	0.082348	0.07158	0.0684905	0.069416	0.0597112	0.0530183	0.0456221	0.0479145
	23	0	0.00170109	0.0194035	0.0551757	0.0965498	0.103396	0.0942594	0.076007	0.063819	0.0391086	0.036844	0.0179033	0.00407528	0.00147179	0.0148091	0.0177798	0.00981601	0.00227132	0.00384762	0.0122694	0.0132527	0.0218375	0.0168164	0.0104677	-0.0195894	-0.0219458	-0.0243567	-0.0422079	-0.0927872	-0.101185
	24	0	-0.00104073	0.0152728	0.0255125	0.029971	0.0479707	0.0734054	0.109874	0.133024	0.141727	0.133685	0.138205	0.13135	0.100194	0.0809211	0.0682813	0.0468659	0.0382356	0.0333849	0.0120868	-0.0510528	-0.0510528	NaN	NaN	NaN	NaN	NaN	NaN	NaN	NaN
	25	0	0.00452242	0.014562	0.0399268	0.0533534	0.0732299	0.10319	0.115116	0.121737	0.127569	0.121032	0.112453	0.116452	0.130668	0.122629	0.111739	0.109867	0.0708337	0.0449739	0.041278	0.0477722	0.031228	0.0187713	-0.00182567	0.0277377	0.00183843	-0.00427876	-0.0455606	-0.0685158	NaN
	26	0	0.00117882	0.0156549	0.0137011	0.021921	0.0237762	0.0502852	0.0683366	0.128582	0.168148	0.190867	0.206467	0.215891	0.216417	0.184082	0.18672	0.148113	0.108714	0.0804482	0.0401449	0.0429899	0.0429899	-0.0234366	-0.0234366	NaN	NaN	NaN	NaN	NaN	NaN
	27	0	0.00344775	0.0108695	0.0248496	0.033753	0.0493884	0.0643674	0.0817737	0.103773	0.119475	0.125421	0.134465	0.148067	0.16072	0.167476	0.176647	0.185664	0.193933	0.211001	0.216774	0.222015	0.229939	0.235082	0.233694	0.224011	0.200183	0.177049	0.130187	0.126034	0.0876249
	28	0	-0.00403931	-0.00552215	0.00730537	0.0203421	0.052478	0.0811576	0.0817683	0.0904844	0.1124	0.124141	0.138744	0.127339	0.11415	0.116163	0.126273	0.134086	0.150803	0.158445	0.145804	0.145804	0.133429	0.106332	0.125636	0.125636	0.133612	0.133612	0.104759	0.135069	0.0866011
	29	0	-0.00612708	-0.0152978	-0.00325112	0.00289534	0.0281093	0.0514027	0.0549013	0.0761604	0.0723669	0.0573155	0.061668	0.050132	0.0609912	0.0359032	0.0355301	0.0429609	0.0463918	0.0645719	0.04848	0.0100098	-0.0300705	-0.0627365	-0.0627365	-0.0627365	-0.0627365	-0.0627365	-0.0745555	-0.106999	-0.112214
	30	0	0.0130561	0.0441267	0.0899252	0.12062	0.168187	0.183997	0.192789	0.19517	0.194329	0.185016	0.180692	0.171707	0.149392	0.142779	0.117319	0.111252	0.0803212	0.0694382	0.0694382	0.0694382	0.0454948	0.0378826	0.0335293	0.0241101	0.0180101	0.00635547	0.00635547	0.00635547	0.00635547
	31	0	0.000260723	0.0228449	0.0453722	0.0547422	0.0659914	0.0809622	0.0965166	0.0934626	0.112304	0.139362	0.160715	0.153964	0.150435	0.149722	0.140765	0.136042	0.134302	0.106985	0.0947443	0.0684247	0.0684247	0.0684247	0.0684247	0.0280891	0.0503951	0.0681367	0.0681367	0.0351942	0.0259519
	32	0	0.00943062	0.0368016	0.0560383	0.0634624	0.0750217	0.0754907	0.0968467	0.103084	0.106239	0.102135	0.0951825	0.106351	0.109626	0.109431	0.110612	0.115267	0.0895664	0.0895664	0.0895664	0.0820486	0.0690493	0.0555524	0.0555524	0.0555524	0.0574877	0.0574877	0.0574877	0.0500675	0.0417358
	33	0	0.00366732	0.0125882	0.0266252	0.026094	0.0406688	0.0777071	0.0679494	0.102069	0.105264	0.126652	0.105757	0.090083	0.090083	0.0741227	0.0741227	0.0741227	0.0705093	0.054991	0.054991	0.0461776	0.0325779	0.0325779	NaN	NaN	NaN	NaN	NaN	NaN	NaN
	34	0	0.00724081	0.0278897	0.0545345	0.0797098	0.0977093	0.114218	0.125225	0.13089	0.133118	0.131458	0.12805	0.125071	0.12425	0.121542	0.120873	0.119139	0.117951	0.117969	0.117931	0.114341	0.110149	0.105782	0.103647	0.103647	0.101697	0.100113	0.0992288	0.100468	0.0967833
	35	0	0.00471044	0.0192649	0.0386045	0.0515848	0.063413	0.0687654	0.0742899	0.0763512	0.0777095	0.0801601	0.0821443	0.0832734	0.082062	0.0813612	0.080569	0.0806466	0.078229	0.0778002	0.0739396	0.0727704	0.0717634	0.0696219	0.0690779	0.0692296	0.0685007	0.069123	0.0687246	0.0683348	0.0672007
	36	0	0.00784783	0.0427231	0.0895623	0.118185	0.138094	0.151773	0.158161	0.159047	0.155003	0.151757	0.147985	0.144081	0.140541	0.13574	0.131269	0.128551	0.125959	0.124558	0.12306	0.123722	0.122872	0.120295	0.11788	0.118611	0.117402	0.116868	0.117574	0.119	0.118469
	37	0	0.00659117	0.0288217	0.0501611	0.0702351	0.0829289	0.0997497	0.105457	0.112681	0.117564	0.118791	0.118877	0.119768	0.118146	0.116871	0.116471	0.116259	0.115649	0.11394	0.114052	0.118739	0.119479	0.117434	0.116454	0.116935	0.116025	0.117396	0.118086	0.117635	0.114509
	38	0	0.00705245	0.0203232	0.0459866	0.0628058	0.0852085	0.0955293	0.0954757	0.120369	0.134483	0.135238	0.136499	0.126205	0.118209	0.116703	0.122172	0.127206	0.124806	0.119674	0.108736	0.102685	0.087491	0.0773132	0.0777622	0.0733119	0.0598439	0.0598439	0.0577152	0.0502669	0.0495716
	39	0	0.00659273	0.0217827	0.0457149	0.075903	0.106789	0.12547	0.145472	0.156194	0.165171	0.173597	0.172637	0.181737	0.177194	0.173879	0.173178	0.160598	0.161873	0.157076	0.136893	0.126994	0.110255	0.113781	0.11846	0.112235	0.102939	0.106492	0.0924995	0.0967001	0.0966052
	40	0	0.00885271	0.0275734	0.060657	0.0856777	0.105416	0.123509	0.139904	0.151845	0.159325	0.157387	0.15094	0.14859	0.133997	0.130753	0.11977	0.116313	0.116244	0.112635	0.11326	0.109312	0.109726	0.105604	0.101388	0.10089	0.0993464	0.092637	0.0926285	0.0962132	0.0950279
	41	0	0.00714124	0.0251166	0.0284554	0.0215708	0.0507396	0.0590191	0.0948969	0.0956965	0.105754	0.102541	0.0975293	0.0635277	0.0690412	0.0699471	0.0686028	0.0686028	0.0607049	0.0607049	0.0656982	0.0576722	0.0576722	0.0460098	0.0364546	0.0364546	0.0364546	0.0253562	0.0253562	0.0253562	0.0253562
	42	0	-0.00195102	0.000719528	0.0130746	0.0322145	0.0612224	0.0734874	0.0870612	0.0886142	0.0832508	0.078984	0.0785363	0.0810202	0.0697696	0.0470303	0.0517431	0.0409818	0.0313569	0.0253663	0.0253663	0.0352862	0.0226136	0.0226136	0.0226136	0.0226136	0.0226136	0.0226136	0.0226136	0.0134754	0.0134754
	43	0	-0.000695879	0.00117523	-0.00554882	-0.01237	-0.00555612	0.0226328	0.0339451	0.0538428	0.0625722	0.0866195	0.104036	0.105137	0.104764	0.106727	0.100768	0.102376	0.0909093	0.0781776	0.076581	0.0735337	0.0592655	0.0452827	0.0431054	0.0278036	0.0278036	0.0278036	0.0278036	0.0299392	0.0297744
	44	0	-0.00385603	-0.0103355	-0.00656504	-0.00234514	-0.00991639	-0.0228384	-0.0363889	-0.0481588	-0.0510803	-0.0520093	-0.0587834	-0.0472211	-0.0487683	-0.0434791	-0.0331686	-0.016356	-0.0143147	-0.0164692	-0.0126238	-0.00913975	-0.00606056	-0.00497189	0.00513596	0.0221427	0.0221427	0.0315036	0.0315036	0.0315036	0.0390347
	45	0	0.0111451	0.0328841	0.0526733	0.0710486	0.107055	0.139522	0.149163	0.158886	0.181688	0.197882	0.193105	0.189317	0.18914	0.191608	0.17904	0.165583	0.167122	0.151523	0.151523	0.144046	0.101996	0.101996	0.0878907	0.0628612	0.0628612	0.0328102	0.0290528	0.0270094	0.0315974
	46	0	0.00163744	0.00244335	0.0446681	0.0815244	0.123503	0.148849	0.181309	0.197538	0.207441	0.190905	0.197989	0.189289	0.176473	0.174556	0.173304	0.16064	0.157689	0.127792	0.123214	0.113693	0.117995	0.112387	0.106735	0.0968497	0.0977405	0.0971021	0.0971021	0.0679763	0.0679763
	47	0	0.0157424	0.0736571	0.12325	0.166188	0.206884	0.234088	0.247623	0.246451	0.254051	0.243782	0.239917	0.237895	0.23032	0.225275	0.219102	0.208595	0.203473	0.202149	0.200224	0.193912	0.194184	0.194292	0.194868	0.174903	0.170914	0.144235	0.116824	0.106296	0.106296
	48	0	0.0175037	0.0536299	0.108704	0.162097	0.197466	0.212378	0.215815	0.216322	0.21292	0.209006	0.203001	0.200601	0.199601	0.196332	0.193816	0.191843	0.189871	0.185298	0.1843	0.182962	0.179843	0.180855	0.182362	0.181063	0.178173	0.174667	0.173063	0.166111	0.162795
	49	0	0.0127248	0.0558317	0.114121	0.164867	0.206177	0.2285	0.24733	0.25644	0.256717	0.25666	0.253679	0.245763	0.239771	0.234103	0.219565	0.204864	0.198015	0.168546	0.145553	0.140911	0.128986	0.104456	0.074581	0.0294612	0.017086	0.0179024	0.0174336	0.0120068	0.0111832
	50	0	0.0127264	0.0275952	0.0647551	0.0918342	0.102417	0.123151	0.120022	0.114095	0.123593	0.114358	0.0902769	0.0806771	0.0447535	0.00802243	0.00291446	-0.0031438	-0.00247726	-0.0500226	NaN	NaN	NaN	NaN	NaN	NaN	NaN	NaN	NaN	NaN	NaN
	51	0	0.0067479	0.038124	0.0963263	0.171787	0.217136	0.248085	0.262664	0.270767	0.265274	0.263398	0.259095	0.25157	0.242404	0.243806	0.244212	0.242826	0.238453	0.232802	0.234842	0.236638	0.238835	0.239129	0.239129	0.241519	0.243337	0.244719	0.240636	0.233751	0.233751
	52	0	-0.001886	-0.00207763	0.0122318	0.0360911	0.0129186	0.0010607	0.0100117	0.0188277	0.0165053	0.0219055	0.0158922	0.00686713	-0.0093052	-0.00430728	-0.0019138	-0.0019138	-0.0019138	0.00557446	0.011429	0.0147605	0.0147605	-0.00175077	-0.00175077	-0.00175077	NaN	NaN	NaN	NaN	NaN
	53	0	0.00932231	0.0373	0.067964	0.0889911	0.0975485	0.100754	0.101537	0.102359	0.100758	0.101076	0.0974405	0.0971781	0.0945277	0.0924043	0.0901994	0.0884206	0.0866471	0.0851113	0.0828172	0.0830939	0.0836951	0.0826099	0.0819437	0.081585	0.0782943	0.0787345	0.0784711	0.0756204	0.0757671
	54	0	0.0132363	0.0485181	0.0868011	0.116177	0.14234	0.159242	0.161845	0.164059	0.170931	0.171069	0.166292	0.160157	0.156688	0.154723	0.149208	0.147345	0.145571	0.145602	0.143562	0.140417	0.138436	0.134718	0.132525	0.129014	0.126159	0.123964	0.122603	0.120926	0.124132
	55	0	0.00940874	0.027091	0.050268	0.0761922	0.0974139	0.117404	0.125908	0.132929	0.138809	0.143261	0.144981	0.144259	0.140716	0.139494	0.137503	0.132546	0.130802	0.129643	0.130158	0.126376	0.117151	0.114474	0.108923	0.107292	0.103209	0.09263	0.0871016	0.089135	0.0922603
	56	0	0.0186708	0.0545917	0.117598	0.142887	0.159768	0.152317	0.153227	0.144305	0.141178	0.14478	0.139116	0.138022	0.134386	0.125093	0.112458	0.105461	0.104888	0.0807648	0.0651672	0.0707405	0.0736788	0.0653426	0.0603076	0.0603076	0.0986291	0.104592	0.112806	0.103113	0.111886
	57	0	0.00680392	0.0404636	0.107755	0.138932	0.152339	0.163373	0.163856	0.161865	0.158459	0.147288	0.152141	0.152799	0.140799	0.130619	0.126176	0.121792	0.114515	0.101697	0.0928003	0.0863886	0.0823356	0.0835512	0.0805532	0.0751409	0.0741745	0.0694974	0.0676498	0.0571471	0.0570937
	58	0	0.000303624	0.0143349	0.0270742	0.0304358	0.0423221	0.0458682	0.0521713	0.0395196	0.0439933	0.0431672	0.0411471	0.0360628	0.0352457	0.0314823	0.0281485	0.0261757	0.0242274	0.0221883	0.0216445	0.0216527	0.0208928	0.0201312	0.0193848	0.0186851	0.0173509	0.0179507	0.021066	0.0176258	0.0197326
	59	0	0.007713	0.0308094	0.0331097	0.0667823	0.101796	0.120677	0.143296	0.151466	0.164143	0.173252	0.174308	0.167814	0.167833	0.163918	0.15917	0.165921	0.132577	0.115221	0.0985084	0.0930672	0.0804441	0.0804441	0.0791044	0.0791044	0.0627045	0.0627045	0.0622562	0.0622562	0.0622562
	60	0	0.0082544	0.0441445	0.0990406	0.114018	0.141961	0.150115	0.157334	0.161073	0.16381	0.159407	0.155691	0.154088	0.149022	0.148349	0.146119	0.146165	0.141639	0.141467	0.137381	0.129484	0.128026	0.123828	0.113695	0.1057	0.101452	0.0953672	0.0827567	0.0771123	0.070609
	61	0	0.00717423	0.0307942	0.0744218	0.120776	0.158736	0.176991	0.181506	0.187873	0.190832	0.189314	0.192831	0.191501	0.188215	0.187354	0.188248	0.181851	0.170556	0.168259	0.160105	0.160769	0.155159	0.155698	0.151623	0.156363	0.139412	0.133646	0.146109	0.137029	0.128188
	62	0	0.0125736	0.0471148	0.0767583	0.114681	0.142672	0.170763	0.183064	0.196845	0.204071	0.202676	0.205864	0.206697	0.203003	0.196163	0.193981	0.185465	0.172234	0.169419	0.165247	0.148686	0.143767	0.136101	0.135263	0.127738	0.113069	0.105711	0.099949	0.0845015	0.0784359
	63	0	0.0102521	0.0390147	0.0700122	0.0991489	0.116478	0.126645	0.129545	0.13261	0.127024	0.122766	0.121492	0.113595	0.113333	0.11025	0.106756	0.101033	0.0995117	0.0982022	0.0976294	0.0949727	0.0935779	0.0939797	0.0919911	0.0914888	0.0905405	0.0895701	0.0852897	0.0841158	0.0806597
	64	0	0.00978293	0.0530221	0.0975191	0.127955	0.150963	0.163055	0.163425	0.166534	0.163786	0.158947	0.155207	0.146758	0.140093	0.137331	0.126586	0.124995	0.120433	0.118058	0.112921	0.110505	0.101139	0.0962601	0.0868132	0.0767239	0.0717249	0.0691858	0.0579618	0.0483982	0.0465217
	65	0	0.00315595	0.0105594	0.0215914	0.0258823	0.0294355	0.0281319	0.0279471	0.0275752	0.0229143	0.021645	0.0214546	0.0214325	0.0194974	0.0154585	0.0100461	0.00896645	0.00604136	0.00268072	0.00211262	0.00263409	0.000636222	-2.77645e-05	-0.00334079	-0.00505269	-0.00557588	-0.00679632	-0.00659946	-0.0076481	-0.0116127
	66	0	0.0128454	0.0216256	0.0407854	0.090103	0.111359	0.129522	0.134805	0.141101	0.138995	0.137348	0.143837	0.141409	0.143525	0.135106	0.125288	0.120286	0.112294	0.100376	0.0957274	0.0961365	0.0912222	0.0867846	0.0853816	0.0819912	0.0836524	0.0827472	0.078141	0.0842176	0.0824525
	67	0	0.00982989	0.0371932	0.06932	0.0986517	0.131866	0.150582	0.165161	0.168788	0.170652	0.169373	0.168546	0.168379	0.166329	0.166731	0.167295	0.164862	0.163609	0.162571	0.160884	0.158138	0.157378	0.154898	0.155464	0.155382	0.154041	0.153392	0.148838	0.150598	0.147478
	68	0	0.0108054	0.0464026	0.0755308	0.127308	0.160941	0.200955	0.221704	0.228506	0.243635	0.254741	0.255851	0.244472	0.232124	0.213022	0.203185	0.197481	0.184809	0.17616	0.173324	0.169728	0.158359	0.158359	0.14657	0.1497	0.1497	0.146758	0.141964	0.141465	0.134408
	69	0	0.00638304	0.049946	0.0942646	0.131227	0.168358	0.184384	0.19646	0.206081	0.203584	0.194179	0.188556	0.186623	0.178088	0.184139	0.174526	0.167368	0.142269	0.122555	0.118633	0.0955774	0.0809728	0.0721694	0.0714484	0.0714484	0.0533216	0.0456934	0.0456934	0.0441015	0.0400132
	70	0	0.00465589	0.0348095	0.0508332	0.0707891	0.091134	0.0972925	0.165375	0.185485	0.194	0.203562	0.181867	0.157181	0.143758	0.138461	0.0709906	0.0576745	0.0187652	0.0127024	-0.0529332	-0.0556606	-0.0693763	-0.0693763	NaN	NaN	NaN	NaN	NaN	NaN	NaN
	71	0	0.00752979	0.0181243	0.038238	0.0733665	0.139555	0.170561	0.18834	0.18873	0.189794	0.178629	0.174095	0.153623	0.140279	0.101191	0.0667445	0.0574897	0.0436168	0.00386652	-0.00893422	-0.0662075	-0.0705546	-0.0924127	-0.0924127	-0.118656	-0.118656	-0.118656	-0.118656	-0.118656	NaN
	72	0	0.00386286	0.0301398	0.049566	0.0642355	0.0887992	0.106271	0.132636	0.146055	0.142292	0.144872	0.140245	0.140546	0.11616	0.120181	0.120717	0.115856	0.105831	0.0875928	0.0685256	0.0452038	0.0314907	0.024394	0.01212	-0.0300787	-0.145965	-0.157194	NaN	NaN	NaN
	73	0	0.00586862	0.0187738	0.0327076	0.0552532	0.080482	0.100189	0.10405	0.109621	0.106342	0.10497	0.105363	0.0994585	0.101364	0.0927548	0.0771826	0.0703016	0.0663665	0.0812302	0.0884245	0.0821364	0.0812768	0.0893264	0.0809929	0.0858378	0.0831136	0.0786366	0.0701966	0.067284	0.0503876
	74	0	0.0106341	0.0376289	0.0797557	0.117868	0.148345	0.152387	0.155463	0.155725	0.154028	0.153291	0.154237	0.156257	0.155833	0.150966	0.146964	0.138994	0.138837	0.137162	0.127056	0.120322	0.109488	0.10423	0.0968582	0.0921756	0.08997	0.0895057	0.0960642	0.0956379	0.0930877
	75	0	0.0129516	0.033926	0.059128	0.0847508	0.101997	0.117767	0.120959	0.116424	0.116578	0.116943	0.11163	0.105198	0.103646	0.0952826	0.0856726	0.0847679	0.0817149	0.0839645	0.0846696	0.0794813	0.0729415	0.0708618	0.0656012	0.0608682	0.0611534	0.0546513	0.0475504	0.0364479	0.0364479
	76	0	0.0132656	0.0470006	0.0753643	0.0724774	0.0854326	0.0951883	0.0911782	0.100857	0.099419	0.0888615	0.0897624	0.0734657	0.0750156	0.10954	0.082138	0.0488324	-0.0454414	-0.0454414	NaN	NaN	NaN	NaN	NaN	NaN	NaN	NaN	NaN	NaN	NaN
	77	0	0.00470506	0.0212427	0.0336283	0.0537131	0.0660142	0.109798	0.151701	0.178137	0.17678	0.17906	0.173648	0.158734	0.122618	-0.00982886	-0.0658481	-0.06556	-0.06556	-0.0720794	-0.0720794	-0.0801505	-0.0801505	-0.0745815	-0.0796397	-0.0966683	-0.0911625	-0.0911625	-0.0911625	-0.0911625	NaN
	78	0	0.0125942	0.0362025	0.0491419	0.0445884	0.0281721	0.0360836	0.0574922	0.0588232	0.0770477	0.0826865	0.0929423	0.0990587	0.104136	0.101563	0.101563	0.09702	0.0997819	0.0994323	0.0994323	0.0994323	0.0922258	0.0852735	0.0852735	0.0852735	0.0788623	0.0771575	0.0771575	0.0724568	0.0724568
	79	0	0.00242749	0.00854219	0.0426451	0.0466263	0.0444479	0.0368612	0.0443385	0.0338064	0.0385462	0.0372271	0.0280434	0.0230419	0.0210247	0.0232205	0.022473	0.0254382	0.0229534	0.021927	0.02276	0.02276	0.0194638	0.0181417	0.0235246	0.0177099	0.0177099	0.0177099	0.0110126	0.00613775	0.00362082
	80	0	0.00296568	0.0117712	0.0168029	0.0380323	0.0572865	0.0791723	0.0994527	0.11933	0.120236	0.119235	0.117882	0.102318	0.107594	0.109737	0.104873	0.10368	0.10569	0.0953303	0.0734864	0.0714375	0.0555388	0.0494951	0.0494951	0.0494951	0.0494951	0.0494951	0.0431763	NaN	NaN
	81	0	0.0125377	0.0372085	0.0682524	0.108222	0.147669	0.17384	0.179448	0.184939	0.191078	0.185612	0.17578	0.169581	0.159212	0.153521	0.153331	0.149653	0.148353	0.146962	0.144219	0.143732	0.140435	0.135396	0.135089	0.133012	0.13016	0.13016	0.13016	0.127538	0.124417
	82	0	0.0060855	0.00507164	0.0139741	0.0227174	0.0465688	0.0540803	0.0661081	0.0769849	0.0876812	0.100154	0.0958134	0.0899912	0.0866254	0.0722002	0.0683315	0.0617665	0.0617665	0.0564053	0.0500226	0.0506666	0.0496733	0.0446026	0.0469063	0.0348811	0.0348811	0.0240787	0.0240787	0.0240787	0.0240787
	83	0	0.00753558	0.0393275	0.0571912	0.0831379	0.0973589	0.127963	0.128257	0.125506	0.124386	0.126638	0.123703	0.121467	0.115229	0.114336	0.0956118	0.0869306	0.0701569	0.0334684	0.0239032	NaN	NaN	NaN	NaN	NaN	NaN	NaN	NaN	NaN	NaN
	84	0	0.00749242	0.0267813	0.0563528	0.0980788	0.132637	0.150729	0.16775	0.172244	0.19633	0.178015	0.178314	0.186191	0.166571	0.163783	0.17237	0.166777	0.20366	0.222913	0.227333	0.231694	0.191936	0.177345	0.134748	0.108788	0.0771254	0.0739656	0.0298692	0.0296129	0.0162037
	85	0	0.0133522	0.0626182	0.135364	0.188737	0.223568	0.230061	0.22908	0.224513	0.217546	0.207688	0.205212	0.208261	0.203505	0.197471	0.194043	0.191967	0.194287	0.195859	0.193965	0.194593	0.192122	0.185044	0.188753	0.187722	0.188536	0.182062	0.178713	0.17714	0.173664
	86	0	0.00221363	0.000204077	0.0148476	0.0319341	0.0442039	0.0587737	0.0747878	0.102691	0.10699	0.111211	0.11513	0.1171	0.116993	0.113197	0.112974	0.111583	0.106255	0.106255	0.10446	0.0987826	0.0817406	0.0817406	NaN	NaN	NaN	NaN	NaN	NaN	NaN
	87	0	-0.000771028	0.0141081	0.026066	0.060169	0.0683413	0.0707291	0.0635933	0.0704343	0.0145955	-0.000742035	0.00865887	0.0107311	0.00741348	0.01227	0.00601257	0.0169396	0.0131779	0.0090063	0.0090063	0.0253545	0.0242574	0.0242574	0.0463472	0.0463472	0.0406564	0.0460012	0.0466195	0.0498442	0.0498442
	88	0	0.00486614	0.00685634	0.0139765	0.0102354	0.00136415	-0.00417995	-0.0114439	-0.0305351	-0.0301489	-0.0323441	-0.0451452	-0.0489062	-0.0604113	-0.072271	-0.0829612	-0.0897287	-0.112908	-0.129359	-0.14713	-0.153392	-0.156722	-0.164298	-0.17181	-0.179112	-0.179112	-0.184268	-0.175399	-0.181191	-0.181191
	89	0	0.0120878	0.0442693	0.089682	0.134505	0.151269	0.1507	0.151123	0.136942	0.119576	0.112307	0.0979531	0.0858559	0.0701263	0.0588718	0.0525163	0.0337455	0.0189178	0.00290234	-0.00513694	-0.0087355	-0.0193492	-0.0194397	-0.0194397	-0.0186249	-0.0351423	-0.0594278	-0.0594278	-0.0708219	-0.0708219
	90	0	0.0102059	0.0292345	0.0385305	0.0340874	0.0481582	0.0413723	0.0316736	0.0329299	0.0308457	0.0352026	0.0466974	0.0239364	0.0467307	0.0474506	0.0588232	0.0116384	0.0707532	-0.0093844	NaN	NaN	NaN	NaN	NaN	NaN	NaN	NaN	NaN	NaN	NaN
	91	0	0.00459808	0.0290542	0.0312503	0.0344337	0.0505261	0.0486595	0.0375579	0.0456009	0.0515031	0.0565655	0.0424393	0.0473936	0.0496501	0.0203484	-0.0174709	-0.00645516	-0.0358273	-0.0346392	-0.0229477	-0.0302263	-0.027375	-0.027375	-0.0273717	-0.0273717	-0.0248517	-0.0248517	NaN	NaN	NaN
	92	0	0.00467424	0.0415701	0.0739769	0.116124	0.144819	0.173482	0.193915	0.206471	0.198941	0.208641	0.210221	0.181317	0.168353	0.148006	0.0684887	0.0467698	0.0357471	0.0357471	0.037663	0.025936	0.025936	0.025936	0.025936	NaN	NaN	NaN	NaN	NaN	NaN
	93	0	0.0114253	0.038047	0.064639	0.085378	0.119825	0.15788	0.17116	0.196133	0.200479	0.20159	0.210506	0.191083	0.18617	0.180254	0.166281	0.157823	0.14723	0.139347	0.121621	0.108492	0.103733	0.0909546	0.0909546	0.0769998	0.0608563	0.0608563	0.0608563	0.0484408	0.0484408
	94	0	0.00424892	0.0360098	0.0871635	0.140075	0.205236	0.232301	0.242376	0.253044	0.250198	0.245935	0.2362	0.230016	0.234168	0.229675	0.215827	0.193891	0.177868	0.165364	0.166443	0.166006	0.164966	0.162358	0.158611	0.148161	0.133508	0.133508	0.122658	0.10819	0.10819
	95	0	0.00913285	0.0342124	0.0695022	0.113553	0.140368	0.1755	0.188389	0.191264	0.188271	0.18487	0.179006	0.17108	0.159862	0.154255	0.14962	0.139882	0.130862	0.125688	0.117051	0.110503	0.108864	0.102724	0.102099	0.0868274	0.0830153	0.0802996	0.0765991	0.0690174	0.0614454
	96	0	0.00195934	0.0233066	0.0654885	0.0999912	0.117035	0.14817	0.176045	0.170797	0.170391	0.151432	0.141988	0.117352	0.112583	0.0671482	0.0380063	0.0286131	0.0285002	0.0299417	0.0186701	0.0201612	0.0252676	-0.00327565	-0.00293682	NaN	NaN	NaN	NaN	NaN	NaN
	97	0	0.0010831	-4.53342e-05	0.0383472	0.100311	0.158014	0.204386	0.240413	0.243598	0.245983	0.249413	0.248065	0.236623	0.225202	0.223332	0.21007	0.18144	0.166536	0.170165	0.127583	0.148252	0.144644	0.143727	0.142477	0.0493151	0.0493151	0.0154169	0.0154169	0.00368648	-0.00350099
	98	0	0.00626038	0.0189184	0.0339304	0.0687306	0.094599	0.131487	0.150936	0.165704	0.161778	0.151061	0.145733	0.115455	0.122446	0.132614	0.116356	0.103017	0.0734295	0.0633418	0.0479346	0.0265023	0.0328854	0.0382595	0.017033	0.0226208	0.0226208	0.0134622	0.0134622	0.0134622	0.00911789
	99	0	0.00305266	0.0190701	0.0358804	0.0660088	0.102765	0.120969	0.133194	0.168279	0.168348	0.159411	0.154303	0.157805	0.158753	0.169245	0.156054	0.145889	0.175013	0.143067	0.121368	0.121368	0.0867054	0.105701	0.0492276	0.050878	0.050878	0.050878	0.0508569	0.0508569	0.0508569
	100	0	0.00795025	0.0299518	0.0568752	0.07774	0.101806	0.117028	0.114792	0.107166	0.100662	0.0709016	0.0634844	0.0443089	0.0314253	0.0211924	0.0166627	NaN	NaN	NaN	NaN	NaN	NaN	NaN	NaN	NaN	NaN	NaN	NaN	NaN	NaN
	101	0	0.00529201	0.0100429	0.0188769	0.0252471	0.0230398	0.0194494	0.0453554	0.0647703	0.100052	0.110299	0.12378	0.137934	0.127919	0.126102	0.127161	0.112986	0.105562	0.100694	0.0979325	0.0979325	0.0879043	0.0786219	0.0630217	NaN	NaN	NaN	NaN	NaN	NaN
	102	0	-0.000236955	-0.010921	-0.0532862	-0.0528054	-0.0395792	-0.0336901	-0.0285779	-0.0201172	-0.0135229	-0.0192793	-0.0300703	-0.0407352	-0.0400968	-0.0377674	-0.0417804	-0.0429534	-0.0380293	-0.0491386	-0.0491386	-0.0556918	-0.0583754	-0.0742855	-0.0840034	-0.122568	-0.122568	-0.111114	-0.10777	-0.118692	-0.118692
	103	0	-0.000435132	0.00891018	0.0211651	0.0456988	0.0611777	0.0830862	0.107842	0.124078	0.123699	0.129987	0.126636	0.110626	0.0935414	0.0726989	0.0738794	0.0722119	0.080026	0.0709228	0.0624806	0.0541377	0.0536058	0.0439876	0.0235014	0.0098047	0.0097295	0.0098768	0.0140209	0.0244361	0.0135955
	104	0	0.0021545	0.0231892	0.0479288	0.0565035	0.0508895	0.0572786	0.0554841	0.0982288	0.106161	0.13943	0.146891	0.15008	0.172549	0.172128	0.143601	0.151651	0.100012	0.0962858	0.0678192	0.00965613	-0.00409671	-0.00798489	0.0020532	0.0020532	0.00131508	0.00131508	0.0071903	-0.00399141	NaN
	105	0	-0.00101812	-0.0163012	-0.0276415	-0.0437199	-0.069755	-0.0699244	-0.09495	-0.125583	-0.145839	-0.128606	-0.103476	-0.0795369	-0.0921688	-0.108266	-0.0569643	-0.0659122	-0.0659122	-0.0957764	-0.107146	-0.107146	-0.107146	NaN	NaN	NaN	NaN	NaN	NaN	NaN	NaN
	106	0	0.015064	0.0321911	0.0395479	0.0341958	0.0415925	0.0527928	0.047348	0.0298491	0.00519547	0.00979156	0.00373874	-0.00525174	0.0114098	0.0195903	0.0194874	0.0248665	0.0299147	NaN	NaN	NaN	NaN	NaN	NaN	NaN	NaN	NaN	NaN	NaN	NaN
	107	0	0.00719638	0.0118195	0.0149284	0.0251904	0.0331459	0.0240433	0.0186177	0.0134202	-0.000465502	-0.00618595	-0.0172259	-0.0381495	-0.0577081	-0.0742182	-0.0933253	-0.102828	-0.104708	-0.106398	-0.112492	NaN	NaN	NaN	NaN	NaN	NaN	NaN	NaN	NaN	NaN
	108	0	0.00377599	0.0103034	0.0347654	0.0382002	0.05773	0.0812654	0.0802914	0.0855024	0.0842671	0.0730617	0.0677859	0.0642862	0.059792	0.0491892	0.0382739	0.025613	0.0188151	-0.00101222	-0.0238473	-0.0321253	-0.0493595	-0.0506435	-0.0528273	-0.0643804	-0.0807449	-0.081698	-0.081698	-0.081698	-0.0950952
	109	0	0.00742863	0.0152075	0.0297108	0.0445737	0.0651575	0.0565267	0.0660007	0.0669863	0.0542578	0.0167676	-0.000870985	0.0104165	-0.00765246	-0.0115878	-0.0264825	-0.0471739	-0.0588196	-0.0642561	-0.0689872	-0.0756107	-0.0793782	-0.081752	-0.0896563	-0.0896563	-0.101852	-0.101852	-0.106752	-0.110136	NaN
	110	0	0.0101362	0.0302897	0.0470489	0.0752456	0.0875563	0.0947668	0.101147	0.11854	0.113435	0.113714	0.112513	0.102086	0.0961108	0.0951789	0.0908243	0.0849559	0.0846425	0.0879525	0.0868508	0.0885937	0.0792096	0.079827	0.0814521	0.0861848	0.0823979	0.0869928	0.0724997	0.0391917	0.0503146
	111	0	0.00526088	0.0266131	0.0467667	0.0527052	0.0558466	0.0636894	0.0772949	0.0765624	0.0650947	0.0501716	0.0297819	0.0205519	0.0187287	0.0163939	0.011326	-0.00570607	-0.0208541	-0.0226336	-0.0231416	-0.0293104	-0.0468893	-0.0616192	-0.0588864	-0.0588864	-0.0588864	-0.0697917	-0.0758195	-0.0758195	-0.0815293
	112	0	0.00548877	0.0197662	0.0344551	0.0552676	0.0679273	0.0822397	0.0747527	0.0737623	0.0784007	0.0835811	0.0493245	0.0340971	-0.00182198	-0.00380002	0.0122371	0.00385962	0.0164561	0.0185873	0.0191401	0.0191401	0.00675549	0.00675549	NaN	NaN	NaN	NaN	NaN	NaN	NaN
	113	0	0.00229523	0.00288482	-0.00365519	0.0221458	0.0424663	0.0593561	0.0783098	0.0683795	0.0887169	0.081734	0.0610508	0.0481112	0.0268354	0.0209626	-0.0130663	-0.0130663	-0.0130663	-0.00348911	NaN	NaN	NaN	NaN	NaN	NaN	NaN	NaN	NaN	NaN	NaN
	114	0	0.00684651	0.0156551	0.0336379	0.0495359	0.0791546	0.0912128	0.108589	0.124853	0.134844	0.141601	0.14363	0.139541	0.151361	0.147674	0.148554	0.147864	0.146211	0.14221	0.132557	0.129767	0.129767	0.13414	0.134643	0.136204	0.12965	0.131616	0.126745	0.126745	0.1149
	115	0	0.00745692	0.0420615	0.0824666	0.13316	0.174605	0.200352	0.210611	0.221089	0.216277	0.216386	0.216739	0.215746	0.213899	0.207218	0.205489	0.206035	0.19892	0.199894	0.19885	0.197181	0.193871	0.191978	0.191815	0.189887	0.187753	0.188235	0.186002	0.183482	0.18253
	116	0	0.00349552	0.0290597	0.0394579	0.0569587	0.0648862	0.0569855	0.0533906	0.0494917	0.0491489	0.0491097	0.0434414	0.0388318	0.0389038	0.0345146	0.0328429	0.0270461	0.0217382	0.0206563	0.0126932	0.0114466	0.0108481	0.00445344	-0.00344921	-0.00808056	-0.00589286	-0.00553448	-0.0045811	-0.00512268	-0.0083628
	117	0	0.000167047	0.0112463	0.0202316	0.0301414	0.0465898	0.061069	0.0612606	0.0605756	0.0575783	0.0550051	0.0511475	0.0549267	0.048384	0.0511719	0.0549552	0.0558573	0.0582276	0.0630558	0.0688822	0.0729292	0.0763663	0.0798251	0.084473	0.0848435	0.0830282	0.0853236	0.0871952	0.0874189	0.0870375
	118	0	0.00577458	0.00981836	0.0074583	0.00542842	0.0139225	0.01269	0.000463593	-0.0317923	-0.016623	-0.0546609	-0.0869437	-0.0959367	-0.129237	-0.129297	-0.106895	-0.139736	-0.135553	NaN	NaN	NaN	NaN	NaN	NaN	NaN	NaN	NaN	NaN	NaN	NaN
	119	0	0.014282	0.0611947	0.108432	0.138225	0.155225	0.159006	0.15852	0.156287	0.157047	0.159887	0.160614	0.153479	0.148745	0.140803	0.129662	0.103945	0.101617	0.0773937	0.0275965	-0.0393918	-0.0602379	-0.136602	NaN	NaN	NaN	NaN	NaN	NaN	NaN
	120	0	0.0034964	0.0302094	0.0688279	0.109472	0.133758	0.147464	0.155022	0.161245	0.157429	0.16091	0.15675	0.148417	0.145487	0.13397	0.113804	0.0961548	0.0964134	0.0794922	0.0688283	0.0458836	0.0168144	-0.0020533	-0.039198	-0.0555414	-0.0732696	-0.0732696	-0.0895524	-0.0783519	-0.0783519
	121	0	0.0157191	0.048807	0.0915692	0.122498	0.147329	0.162298	0.177612	0.189584	0.190159	0.191601	0.192145	0.185965	0.183478	0.179188	0.172342	0.175779	0.166367	0.168182	0.160804	0.157345	0.156674	0.149642	0.142365	0.128568	0.103283	0.0837551	0.0539046	0.0362155	0.0274494
	122	0	0.00877431	0.0238512	0.039805	0.0516165	0.0660167	0.0734751	0.0727895	0.0773834	0.0758348	0.0743819	0.0706022	0.0693581	0.0718508	0.0694858	0.0709564	0.0682976	0.0746238	0.0757377	0.0785174	0.0783659	0.079435	0.0808351	0.0823931	0.0828675	0.0803157	0.0831569	0.0859526	0.0872977	0.0929417
	123	0	0.00696388	0.0223406	0.0388372	0.0607665	0.0785718	0.0847316	0.0881782	0.0884806	0.0873658	0.0874577	0.086231	0.0852823	0.0861836	0.0864884	0.0872651	0.0866728	0.085862	0.0876721	0.0884971	0.0880534	0.0889483	0.0899276	0.0910566	0.0890102	0.0916629	0.0921855	0.0914971	0.0912527	0.089475
	124	0	0.00654931	0.0185661	0.0369398	0.0515697	0.0585321	0.0638372	0.0727484	0.0774223	0.0778709	0.0796751	0.0785716	0.0786833	0.0812785	0.0863574	0.0882407	0.0842496	0.0850493	0.0898577	0.092721	0.0984808	0.0977067	0.0968848	0.102404	0.100806	0.0991246	0.0952198	0.0975685	0.0965893	0.0934343
	125	0	0.00412385	0.0238497	0.0387402	0.0607607	0.0813785	0.0964293	0.114537	0.124255	0.130529	0.13502	0.129642	0.132767	0.133568	0.131662	0.132554	0.131614	0.131101	0.124098	0.123101	0.126003	0.124433	0.130981	0.125944	0.122831	0.114669	0.111816	0.101361	0.0889795	0.066927
	126	0	0.00485822	0.0294725	0.0581248	0.0656439	0.0793636	0.0954379	0.111973	0.142606	0.152699	0.158073	0.168021	0.158134	0.152048	0.147595	0.133565	0.134415	0.127175	0.0861489	0.0631954	0.0595304	0.047116	0.0541465	0.0626923	0.0428664	0.0313372	0.0307745	0.0383245	NaN	NaN
	127	0	0.00233326	0.0214169	0.0545362	0.101198	0.139765	0.188715	0.237433	0.247783	0.264857	0.269667	0.270559	0.277606	0.268361	0.245926	0.214055	0.163952	0.164383	0.128702	0.124286	0.11583	0.11583	0.109043	0.0780317	0.0361199	0.0361199	0.0380346	0.035474	0.035474	-0.00849894
	128	0	0.00238224	0.0171217	0.041566	0.0831023	0.109704	0.146761	0.166411	0.169542	0.173594	0.187786	0.167237	0.174245	0.163429	0.159521	0.156113	0.13873	0.132365	0.126486	0.1298	0.125617	0.125617	0.124863	0.124863	0.116896	0.124532	0.124534	0.137311	0.137311	0.127226
	129	0	-0.00141549	0.0239248	0.0571211	0.0912528	0.12865	0.163652	0.202762	0.230626	0.255327	0.264677	0.262252	0.265855	0.264885	0.263288	0.250513	0.238701	0.232982	0.235714	0.223306	0.213216	0.198913	0.192356	0.186671	0.188023	0.190238	0.184379	0.177073	0.165394	0.158789
	130	0	0.00490254	0.0226509	0.0453874	0.090662	0.128752	0.160307	0.172017	0.179675	0.188254	0.193271	0.19547	0.195166	0.196758	0.194947	0.194757	0.192185	0.191876	0.194924	0.191903	0.190028	0.188055	0.187898	0.187372	0.192237	0.19057	0.190564	0.188632	0.19205	0.191043
	131	0	0.00587259	0.028378	0.0460826	0.0807268	0.11932	0.161753	0.200343	0.220913	0.234998	0.245448	0.248572	0.251041	0.260728	0.261888	0.259563	0.257725	0.258296	0.256188	0.258818	0.259357	0.257997	0.25616	0.256054	0.252018	0.248748	0.243223	0.249791	0.243735	0.237093
	132	0	0.0018313	0.0243817	0.059115	0.114446	0.151407	0.186875	0.210756	0.213978	0.211474	0.21782	0.218157	0.212202	0.211569	0.215483	0.207765	0.200544	0.199768	0.191616	0.191632	0.1927	0.192072	0.195371	0.196483	0.196483	0.192942	0.184697	0.178516	0.176614	0.176614
	133	0	0.00365958	-0.001066	0.00494082	-0.00314971	0.00183281	0.0191415	0.0433297	0.0562016	0.0657775	0.0493334	0.0626167	0.0329707	0.0382335	0.020632	0.0173893	0.0147301	-0.00186012	-0.00186012	-0.0272744	0.0168099	0.0203872	0.00174467	0.0149443	0.0149443	0.0149443	0.0149443	0.00557849	0.00557849	NaN
	134	0	0.00535711	0.0347947	0.0769143	0.108469	0.145033	0.169453	0.178192	0.180171	0.179974	0.170733	0.160916	0.1447	0.137512	0.121771	0.121515	0.111187	0.0834136	0.0539545	0.0337788	0.0268332	0.0284283	0.0276203	-0.00793836	-0.0160356	-0.0217046	0.00529638	-0.085213	-0.110245	-0.117449
	135	0	0.0162821	0.0611205	0.0972786	0.133325	0.157738	0.175462	0.18443	0.193302	0.199466	0.201385	0.200406	0.199492	0.195606	0.19796	0.197635	0.19602	0.196285	0.195865	0.188676	0.187788	0.176846	0.172888	0.154175	0.124532	0.108865	0.100514	0.0905912	0.0766921	0.0741664
	136	0	0.00628934	0.0389674	0.0734092	0.105707	0.134448	0.148488	0.155385	0.164276	0.168812	0.171117	0.167713	0.163135	0.159644	0.156208	0.151213	0.14966	0.149123	0.147947	0.147627	0.147994	0.149912	0.149393	0.148261	0.144382	0.140877	0.136151	0.135589	0.129675	0.126947
	137	0	0.00703318	0.0322881	0.0482105	0.0614877	0.0700611	0.0738911	0.0757003	0.074578	0.0761103	0.0779156	0.0758406	0.0742331	0.0732796	0.0707913	0.0694734	0.0692768	0.0695003	0.0684525	0.0649022	0.0620837	0.0581558	0.0572337	0.0573356	0.0553538	0.0549099	0.0538802	0.0517974	0.0525713	0.0508617
	138	0	0.00562451	0.0268022	0.0497093	0.0654048	0.0771241	0.0872809	0.0919841	0.092849	0.092213	0.0901811	0.0883698	0.0867841	0.084848	0.0828071	0.0806957	0.07943	0.0787605	0.0779169	0.076496	0.0753069	0.0746559	0.0730965	0.0735299	0.0732178	0.0716445	0.0701402	0.0708129	0.0701028	0.0700022
	139	0	0.00669972	0.0237328	0.0494424	0.0713412	0.0867388	0.0958907	0.101172	0.099852	0.0985378	0.0960315	0.0945134	0.09248	0.0931939	0.0910495	0.089385	0.0871488	0.0859327	0.0851408	0.0849427	0.0826409	0.0820953	0.0829262	0.0825492	0.0836904	0.0837211	0.0831051	0.0829305	0.0832504	0.0828441
	140	0	0.00529635	0.0314436	0.0515046	0.0749434	0.0870145	0.0974642	0.0962321	0.101508	0.0996738	0.0999894	0.0990364	0.0989321	0.0977098	0.0938881	0.0942144	0.0911277	0.0895511	0.0859242	0.0819932	0.0802973	0.0789816	0.0778516	0.075913	0.0738837	0.0673657	0.0693848	0.0694798	0.067392	0.0648885
	141	0	0.00841706	0.0196484	0.0329308	0.0543354	0.10288	0.128205	0.134322	0.142287	0.107426	0.100818	0.0812515	0.0246175	-0.0116712	-0.0628333	-0.0631626	-0.114531	-0.130108	-0.143973	-0.124544	-0.133868	-0.137695	-0.137695	-0.162009	-0.162009	-0.162009	-0.159635	-0.160792	-0.160792	NaN
	142	0	0.00565896	0.0240116	0.0463586	0.0530438	0.0536086	0.0425626	0.0613139	0.0678454	0.0545007	0.0507124	0.0463996	0.0305848	-0.000589795	0.00287893	-0.0102662	-0.00270951	0.0214235	0.00291006	-0.0119874	-0.0119874	-0.0117797	-0.00500985	0.0100051	-0.00479087	0.00672836	0.00672836	NaN	NaN	NaN
	143	0	0.00579273	-0.00169704	-0.0124399	-0.0312534	-0.0383308	-0.0281663	-0.015805	-0.0426099	-0.0582627	-0.0689234	-0.0627509	-0.0575246	-0.0568294	-0.0571625	-0.0445427	-0.0345081	-0.0202417	-0.0202417	-0.007169	-0.007169	-0.0140953	-0.0140953	-0.0140953	-0.0230507	-0.0160795	-0.0160795	-0.0160795	-0.0252424	-0.0280933
	144	0	0.0066077	0.0216937	0.0442036	0.0675152	0.0641656	0.0620714	0.0675077	0.0694498	0.0548689	0.0521136	0.0457825	0.049006	0.0381108	0.0309735	0.0192994	0.0154984	0.0119212	0.0117861	0.0153855	0.0114429	0.0114429	0.00295916	0.00295916	0.000402946	0.00878257	0.00845096	0.0152196	0.0166198	0.0298947
	145	0	0.00537907	0.0169923	0.0279448	0.0340824	0.0421282	0.0438752	0.040274	0.0345094	0.029651	0.0282608	0.0304809	0.0340745	0.0371219	0.0371386	0.0356037	0.0355867	0.0333697	0.0313593	0.026088	0.0256318	0.0144489	0.00839996	-0.00116739	-0.00631126	-0.00849494	-0.00865543	-0.00229854	-0.00380439	-0.0110726
	146	0	0.00330322	0.0237022	0.036232	0.0520571	0.0625496	0.0711425	0.0754518	0.0766144	0.0801486	0.0795164	0.0757956	0.0728621	0.0754883	0.0706625	0.0842974	0.082915	0.0765242	0.0658306	0.05695	0.0585517	0.0588065	0.0402708	0.0443269	0.0468049	0.0470486	0.0526001	0.0537887	0.0605745	0.0646209
	147	0	-0.00102966	0.00281898	0.0102954	0.0107285	0.0193658	0.0272215	0.0250271	0.0401275	0.047784	0.0485808	0.0339821	0.0358131	0.0317158	-0.0023904	-0.0023904	-0.0174403	-0.0678551	-0.0678551	-0.0678551	NaN	NaN	NaN	NaN	NaN	NaN	NaN	NaN	NaN	NaN
	148	0	0.00500021	0.0130026	0.0134487	0.0087933	0.00325574	-0.0061428	0.00345511	0.0197476	0.0107747	0.0322672	0.0339808	0.0491153	0.0249913	0.0127661	-0.000346567	-0.000346567	0.0215071	-0.011066	-0.0379685	-0.0342326	-0.0239414	NaN	NaN	NaN	NaN	NaN	NaN	NaN	NaN
	149	0	0.00222151	0.0174751	0.0326984	0.0555332	0.0630018	0.0860728	0.10966	0.117326	0.125418	0.12786	0.112677	0.101443	0.0757387	0.0709111	0.0561383	0.0432308	0.0494789	0.0354843	0.037282	-0.0108683	-0.00731214	-0.0156155	-0.0376233	-0.0376233	NaN	NaN	NaN	NaN	NaN
	150	0	0.0090665	0.0188337	0.0439228	0.0639992	0.0802068	0.0893804	0.0961936	0.0975991	0.0860505	0.0904337	0.086477	0.0813528	0.0838004	0.0875178	0.0915348	0.0923525	0.0896849	0.090428	0.0903955	0.10234	0.103491	0.100211	0.0979052	0.103391	0.101258	0.0993842	0.0990275	0.10271	0.10088
	151	0	0.00664037	0.0201869	0.0510193	0.0756764	0.0975438	0.116335	0.132814	0.140831	0.144158	0.145075	0.146304	0.145245	0.145184	0.144864	0.143933	0.141654	0.140684	0.138862	0.138919	0.140091	0.136149	0.135419	0.13652	0.136386	0.135205	0.135013	0.135477	0.136065	0.136065
	152	0	0.00205427	0.0165256	0.0352807	0.0457935	0.0471744	0.0478475	0.0475079	0.0453996	0.0465133	0.0470203	0.0504863	0.0519344	0.0523739	0.0503334	0.0487592	0.049648	0.0503803	0.0520033	0.0511801	0.0507565	0.0523648	0.0517668	0.0508245	0.0496403	0.0489559	0.0500173	0.0502067	0.0494104	0.0505415
	153	0	0.00222162	0.00935353	0.0102771	0.011287	0.0143807	0.0181712	0.0183277	0.0184268	0.0194532	0.0219566	0.0202453	0.0239341	0.025328	0.0275395	0.0278623	0.0251258	0.0245384	0.0254636	0.0236667	0.021619	0.0201413	0.0150512	0.0119989	0.0123665	0.00998616	0.00755595	0.00778236	0.00692297	0.00679883
	154	0	0.00486671	0.00668901	0.0058113	-0.000135775	-0.00655802	-0.0108461	-0.0105073	-0.0116469	-0.0149624	-0.0149679	-0.0157922	-0.0223923	-0.0247838	-0.0258874	-0.0268627	-0.0287012	-0.0314546	-0.0358117	-0.0383445	-0.0392675	-0.0404315	-0.0404155	-0.0418114	-0.040983	-0.0402094	-0.0389391	-0.0404914	-0.0404914	-0.0395644
	155	0	0.00250805	0.00270576	0.00248478	0.00250226	0.000457167	3.38527e-05	-0.00344895	-0.00678818	-0.00940953	-0.012016	-0.0155281	-0.0179785	-0.0180449	-0.0182452	-0.020022	-0.021919	-0.0244751	-0.0256232	-0.0271767	-0.0283877	-0.0290191	-0.031292	-0.0322916	-0.0333135	-0.0346941	-0.0358483	-0.0359819	-0.0365859	-0.0374509
	156	0	0.00134133	0.00852026	0.0161016	0.0234438	0.0283161	0.0296926	0.0298352	0.0305528	0.03053	0.0307286	0.0308698	0.0311896	0.0306367	0.0326211	0.0319092	0.0323134	0.0328917	0.0318601	0.0311358	0.030623	0.0309853	0.029652	0.0295649	0.0287408	0.0270836	0.0258476	0.026302	0.0240743	0.0230905
	157	0	-0.00246952	-0.0113588	-0.0102717	-0.00678383	-0.00247468	-0.000264974	0.0346494	0.00968342	0.0130296	0.0119594	0.00809559	-0.0042643	-0.00640206	0.00235911	-0.0265208	-0.0265208	-0.024491	-0.0243446	-0.0283429	-0.0283429	-0.0578584	-0.0578584	-0.0623315	-0.0999174	NaN	NaN	NaN	NaN	NaN
	158	0	0.00800146	0.0352169	0.0870974	0.129806	0.164592	0.183519	0.186592	0.191524	0.193413	0.183479	0.179944	0.176252	0.175555	0.173926	0.172486	0.168986	0.167533	0.159435	0.151544	0.144861	0.13851	0.137534	0.137616	0.127251	0.125745	0.125426	0.12554	0.12291	0.119015
	159	0	0.00663002	0.0333712	0.0673674	0.0940947	0.107984	0.115742	0.12138	0.125509	0.122769	0.121592	0.117473	0.115681	0.115538	0.11457	0.115006	0.114158	0.113212	0.111037	0.106876	0.105362	0.104585	0.104969	0.101294	0.0993003	0.0975971	0.0951811	0.093799	0.0883934	0.0849368
	160	0	0.00765942	0.0352797	0.0840562	0.11807	0.140698	0.153335	0.166734	0.173879	0.17643	0.179324	0.174727	0.171555	0.168133	0.165511	0.162868	0.160505	0.15525	0.152477	0.150788	0.150959	0.149195	0.147239	0.143932	0.137877	0.135704	0.125106	0.11643	0.105659	0.0976882
	161	0	0.0074597	0.0198687	0.0410047	0.056033	0.0650808	0.0746743	0.0766552	0.0804175	0.0744273	0.074649	0.0757673	0.0758663	0.0765993	0.0766319	0.0780986	0.0764346	0.0767278	0.0779258	0.0776911	0.0786439	0.0780065	0.0792118	0.0796202	0.0772941	0.0767948	0.0783502	0.0781318	0.0770159	0.0753971
	162	0	0.00724097	0.0294467	0.0512857	0.0636641	0.0660666	0.064951	0.0613931	0.0611281	0.0606168	0.0611597	0.0626553	0.0624599	0.0616465	0.0603879	0.0612429	0.0594054	0.05964	0.0593199	0.0575555	0.0573533	0.0583574	0.0575864	0.0567031	0.058716	0.0584035	0.0574245	0.0577823	0.0569986	0.0562567
	163	0	0.0113187	0.0433379	0.0739388	0.0923828	0.102059	0.107118	0.107841	0.107066	0.108185	0.107961	0.10776	0.107876	0.105512	0.103132	0.101743	0.099138	0.097549	0.0951339	0.0937962	0.0929497	0.0902627	0.0875881	0.0873965	0.0831341	0.0826525	0.0827006	0.0806714	0.079884	0.0783001
	164	0	0.00660844	0.0231502	0.0385136	0.0682639	0.0820184	0.094157	0.101137	0.103701	0.1056	0.107323	0.110003	0.109184	0.106669	0.104864	0.105123	0.104635	0.103588	0.104663	0.105503	0.105506	0.103658	0.102627	0.10128	0.0982492	0.0956602	0.0954631	0.0931591	0.0935322	0.0925771
	165	0	0.00848943	0.0406382	0.0936502	0.130064	0.161031	0.181691	0.186182	0.191771	0.194947	0.199425	0.19675	0.19576	0.193388	0.194512	0.190791	0.190587	0.188581	0.182964	0.180749	0.176878	0.172298	0.172271	0.170411	0.169795	0.171389	0.168585	0.166889	0.164185	0.160324
	166	0	0.0109214	0.0422305	0.071541	0.0932124	0.109309	0.117369	0.123879	0.126727	0.124928	0.124799	0.117103	0.114046	0.107591	0.104214	0.102147	0.0970648	0.0952533	0.0914791	0.0882406	0.0860659	0.0793138	0.0761795	0.0762225	0.0756096	0.0743249	0.0712589	0.0703193	0.0677543	0.0664971
	167	0	0.0136428	0.0546189	0.0939377	0.12802	0.142848	0.140947	0.145629	0.143725	0.147027	0.149704	0.144991	0.141731	0.141759	0.137757	0.134065	0.136844	0.13407	0.131216	0.130729	0.132108	0.130315	0.130706	0.129968	0.129111	0.131279	0.131042	0.125691	0.123162	0.119533
	168	0	0.00569765	0.0326049	0.0709808	0.0964263	0.118666	0.132408	0.146589	0.153433	0.157011	0.156901	0.154128	0.155808	0.151739	0.146912	0.137326	0.130877	0.123956	0.11819	0.110479	0.107797	0.106166	0.0978781	0.0963542	0.0941438	0.0883763	0.0834306	0.0756355	0.0724825	0.0683347
	169	0	-0.00679899	-0.00757389	0.0260249	0.0170221	-0.000832638	-0.0357698	-0.0678937	-0.0883237	-0.130554	-0.141915	-0.161864	-0.170238	-0.172239	-0.124873	-0.120608	-0.0968054	-0.104415	-0.104415	-0.0852819	-0.0852819	-0.0502818	-0.0268543	-0.0268543	-0.0268543	-0.0268543	-0.0268543	NaN	NaN	NaN
	170	0	-4.26551e-05	-0.0159799	-0.0156423	-0.0360337	-0.0445655	-0.0679457	-0.0922769	-0.0946373	-0.11174	-0.121638	-0.131779	-0.145596	-0.153391	-0.159532	-0.174554	-0.177598	-0.17455	-0.180351	-0.181149	-0.178218	-0.180656	-0.174099	-0.173019	-0.173019	-0.166387	-0.167913	-0.159243	-0.157936	-0.157936
	171	0	-0.00635091	-0.0135682	-0.0347143	-0.0715867	-0.0947638	-0.106903	-0.122896	-0.125196	-0.128498	-0.132495	-0.133531	-0.124577	-0.126609	-0.124383	-0.126311	-0.127045	-0.129261	-0.117993	-0.117993	-0.117767	-0.119926	-0.119992	-0.113811	-0.112864	-0.108556	-0.101144	-0.0975976	-0.0949118	-0.10105
	172	0	0.0013663	-0.00107534	-0.0172164	-0.055953	-0.0773155	-0.0981934	-0.111561	-0.125272	-0.13319	-0.142321	-0.151243	-0.146764	-0.145234	-0.164183	-0.169998	-0.170113	-0.174273	-0.173984	-0.176696	-0.173549	-0.174267	-0.178785	-0.174866	-0.175526	-0.174401	-0.173841	-0.177615	-0.175362	-0.174282
	173	0	0.00484664	0.00409301	-0.0142721	-0.0394951	-0.0649087	-0.0725573	-0.0830738	-0.101132	-0.112657	-0.128396	-0.139025	-0.149611	-0.160049	-0.168951	-0.18067	-0.185535	-0.190324	-0.200194	-0.203669	-0.205412	-0.204375	-0.203722	-0.200275	-0.200275	-0.205001	-0.201825	-0.195793	-0.188946	-0.19533
	174	0	0.00674864	0.0254965	0.054034	0.07137	0.0850672	0.0886666	0.0951518	0.0960431	0.088353	0.0832224	0.0811302	0.0777414	0.0743079	0.0693754	0.0678938	0.060892	0.0582391	0.0547781	0.0501676	0.051283	0.0500916	0.0459021	0.0453901	0.0415184	0.0391828	0.036076	0.035118	0.0358034	0.0277973
	175	0	0.00760007	0.0338747	0.069097	0.0981554	0.112627	0.129896	0.133303	0.137033	0.12698	0.120495	0.112461	0.106934	0.0986795	0.0923234	0.0850606	0.0646364	0.0526461	0.0485804	0.0404504	0.0432846	0.0297592	0.0217956	0.015625	0.00964639	0.00343247	0.00209466	-0.00726676	-0.00387118	0.00542695
	176	0	0.002796	0.0351281	0.0814777	0.108751	0.125866	0.13558	0.139817	0.141669	0.141987	0.141197	0.143451	0.143862	0.141813	0.138826	0.136948	0.132802	0.130363	0.129821	0.12528	0.120391	0.118649	0.116166	0.108987	0.103214	0.0987938	0.100868	0.101498	0.099705	0.0932511
	177	0	0.0081229	0.0389282	0.0673255	0.0875254	0.107899	0.13328	0.150637	0.1686	0.174518	0.178174	0.177913	0.17719	0.175306	0.174443	0.170568	0.167282	0.164146	0.161152	0.161428	0.155411	0.15063	0.145629	0.141424	0.137865	0.13662	0.130755	0.124109	0.123097	0.114745
	178	0	0.0149757	0.0467544	0.0925088	0.135569	0.164242	0.184122	0.192146	0.19782	0.20005	0.195752	0.190041	0.180226	0.179305	0.168806	0.164514	0.160795	0.152157	0.144164	0.13532	0.132056	0.123995	0.115422	0.107167	0.0980564	0.0931893	0.0886375	0.0838369	0.0820443	0.0737119
	179	0	0.00510563	0.0211955	0.0352198	0.0416136	0.0344307	0.00715531	0.00242051	0.0056114	-0.0200657	-0.0464592	-0.0422539	-0.0457961	-0.0388186	-0.0499871	-0.0589087	-0.0728965	-0.0759267	-0.0866559	-0.113662	NaN	NaN	NaN	NaN	NaN	NaN	NaN	NaN	NaN	NaN
	180	0	0.000503489	0.00659728	0.0291019	0.0249526	0.0348854	0.0451766	0.0304642	0.0250637	0.0308573	0.0167631	0.00926037	0.00354339	-0.00659466	-0.000651529	-0.00855527	-0.0107831	0.00375775	0.00375775	-4.29042e-05	0.00434376	0.00434376	0.00434376	0.00434376	NaN	NaN	NaN	NaN	NaN	NaN
	181	0	0.00827008	0.0253145	0.0405926	0.0669873	0.0756993	0.0862014	0.084484	0.083351	0.0950483	0.0956199	0.0970981	0.0942525	0.0845882	0.0752695	0.0587145	0.052505	0.0359949	0.0220315	-0.0193291	-0.0303464	-0.0222267	-0.0283504	NaN	NaN	NaN	NaN	NaN	NaN	NaN
	182	0	0.00912519	0.0247517	0.0679023	0.115965	0.155268	0.187401	0.201346	0.197195	0.210927	0.206012	0.204744	0.208735	0.194296	0.174906	0.159626	0.154031	0.156868	0.153354	0.137749	0.114348	0.135499	0.130385	0.108518	0.0912316	0.0971428	0.096746	0.100745	0.0922376	0.0704556
	183	0	0.0106526	0.0351142	0.0528581	0.066492	0.0722973	0.080678	0.0872859	0.0918441	0.0989553	0.10407	0.106533	0.110352	0.109377	0.114156	0.106701	0.104018	0.101978	0.0981632	0.0887446	0.083823	0.0842891	0.0829121	0.0831311	0.0832605	0.0843075	0.0843075	0.0854871	0.0867982	0.0887096
	184	0	0.0153075	0.0539976	0.0992231	0.13448	0.159924	0.177915	0.182827	0.187274	0.184727	0.178952	0.177367	0.175049	0.175466	0.17264	0.168461	0.167068	0.164396	0.164453	0.16387	0.160662	0.159134	0.157081	0.152396	0.15116	0.150562	0.15035	0.150315	0.146623	0.147087
	185	0	0.0105352	0.0452826	0.0957907	0.128831	0.158951	0.184595	0.200788	0.20464	0.208177	0.207678	0.20528	0.204513	0.20201	0.201776	0.201292	0.201035	0.200779	0.199141	0.197747	0.19875	0.198186	0.197581	0.19715	0.197132	0.194836	0.195862	0.192864	0.194544	0.194833
	186	0	0.00613834	0.0225728	0.0393156	0.0724602	0.110744	0.154187	0.178407	0.195736	0.212025	0.20881	0.193579	0.185046	0.176933	0.171772	0.17588	0.179823	0.164903	0.144458	0.146959	0.139987	0.128181	0.120534	0.120534	0.114153	0.114153	0.0832037	0.0742411	0.075443	0.075443
	187	0	0.00322747	0.00395729	0.0239199	0.053101	0.0883421	0.11065	0.136078	0.146085	0.161559	0.159487	0.16057	0.159249	0.157076	0.160435	0.155569	0.158424	0.15137	0.143004	0.142019	0.135443	0.122806	0.120488	0.106456	0.105204	0.101503	0.101503	0.0997108	0.0988188	0.0910585
	188	0	-0.000759182	0.00363803	0.0344226	0.0669894	0.0888129	0.119435	0.128475	0.152598	0.135659	0.131942	0.112781	0.104864	0.0803372	0.0802186	0.0664932	0.0635769	0.0436062	0.0451985	0.0451985	0.038668	0.0365075	0.0365075	0.0365075	0.0337645	0.0337645	0.0337645	0.0337645	0.0337645	0.0230953
	189	0	-0.00293641	0.00245818	0.0228919	0.0526599	0.093962	0.12374	0.143737	0.149396	0.1541	0.158824	0.165377	0.16342	0.159817	0.158508	0.157728	0.15747	0.157594	0.158018	0.155292	0.153006	0.151784	0.151784	0.15148	0.149599	0.150187	0.145782	0.141118	0.134664	0.134664
	190	0	0.00584529	0.0258257	0.0561484	0.0863757	0.109735	0.132345	0.146908	0.155651	0.164107	0.165755	0.164887	0.162559	0.162868	0.163245	0.161961	0.159141	0.157834	0.153884	0.151312	0.146196	0.144158	0.130512	0.125692	0.123382	0.123382	0.123382	0.123451	0.123451	0.122298
	191	0	0.00595969	0.0232432	0.0377873	0.0632797	0.0879231	0.109498	0.111388	0.118311	0.12122	0.120854	0.121681	0.12185	0.120478	0.119625	0.119762	0.119241	0.119636	0.119508	0.117472	0.117566	0.115538	0.115538	0.115538	0.113181	0.113706	0.113706	0.112306	0.112306	0.112306
	192	0	0.00737142	0.0172332	0.0379555	0.0530356	0.0845626	0.0971162	0.110564	0.133294	0.137143	0.136753	0.139043	0.138934	0.137798	0.135941	0.135554	0.133921	0.133936	0.135619	0.13462	0.13462	0.132109	0.132109	0.132109	0.129984	0.129985	0.134233	0.135651	0.138589	0.138589
	193	0	0.00958486	0.0390713	0.0792067	0.114479	0.13104	0.135852	0.133415	0.134621	0.13363	0.134637	0.131609	0.12919	0.127586	0.125919	0.126505	0.12626	0.127284	0.128069	0.126699	0.127039	0.125709	0.124508	0.12133	0.122023	0.122935	0.122514	0.1219	0.122501	0.122501
	194	0	0.0112841	0.0388036	0.0882677	0.135397	0.164635	0.185132	0.192754	0.194713	0.192083	0.186888	0.175683	0.172735	0.161731	0.156219	0.153891	0.152332	0.148593	0.143118	0.13935	0.133811	0.132626	0.131981	0.13036	0.126889	0.121546	0.115239	0.106091	0.0992812	0.0886446
	195	0	0.00494961	0.0281492	0.0701745	0.110669	0.15351	0.181024	0.226949	0.254176	0.24889	0.260686	0.251507	0.223316	0.219513	0.206066	0.192985	0.193679	0.161935	0.151953	0.142858	0.137496	0.146974	0.146974	0.161525	0.161525	0.166017	0.166017	0.159681	0.159681	0.138676
	196	0	0.00699889	0.0274505	0.0600977	0.089036	0.126329	0.154686	0.177646	0.192125	0.197093	0.195156	0.196454	0.196991	0.196043	0.193042	0.186676	0.18414	0.172547	0.168405	0.167824	0.162839	0.157819	0.156133	0.154653	0.154653	0.154653	0.154653	0.155184	0.153585	0.146558
	197	0	0.00279236	0.0165135	0.0676782	0.101446	0.134765	0.165478	0.183104	0.185652	0.19628	0.197551	0.192025	0.189253	0.179874	0.177632	0.170826	0.163877	0.160249	0.155325	0.155325	0.155451	0.151049	0.147691	0.147691	0.145806	0.144927	0.144597	0.144597	0.143203	0.137398
	198	0	0.00968402	0.0428921	0.0822045	0.130886	0.180109	0.209375	0.22534	0.230967	0.234815	0.2281	0.224279	0.218827	0.213496	0.211025	0.205418	0.201783	0.193855	0.189324	0.187295	0.187518	0.18809	0.185962	0.186047	0.181618	0.183248	0.177141	0.179914	0.174722	0.171723
	199	0	0.00330369	0.0191237	0.0110861	0.0470298	0.0728337	0.0887027	0.0919697	0.0919504	0.0930534	0.100997	0.0864646	0.0813076	0.0694854	0.0687849	0.0641498	0.0611605	0.0509399	0.046221	0.0296208	0.018628	0.0145289	0.0131714	0.0157627	0.0103277	0.00239393	0.00239393	0.00239393	0.00277196	0.0082901
	200	0	0.018829	0.0660932	0.128091	0.169839	0.211238	0.234636	0.250292	0.259807	0.264343	0.269858	0.271183	0.271496	0.273028	0.27343	0.274012	0.2709	0.271721	0.270733	0.268534	0.266558	0.267242	0.272595	0.273247	0.277182	0.279393	0.280615	0.282093	0.282769	0.28173
	201	0	0.0057783	0.0386812	0.0782111	0.10577	0.131601	0.159202	0.178893	0.191728	0.194804	0.200606	0.205443	0.208088	0.208281	0.21325	0.214927	0.217183	0.216994	0.215874	0.214457	0.218644	0.222176	0.223657	0.230013	0.231622	0.234204	0.230277	0.229994	0.223742	0.216972
	202	0	-0.00221813	0.00728123	0.0240651	0.0328639	0.043103	0.0516667	0.0636628	0.0751533	0.0744972	0.0345349	0.049644	0.0287561	-0.00339535	0.00404593	0.00555542	-0.00277044	-0.0511029	-0.0511029	-0.0105062	-0.0105062	-0.0105062	-0.0105062	-0.0105062	-0.0105062	-0.0105062	NaN	NaN	NaN	NaN
	203	0	-0.000326759	0.00319556	0.00181636	0.00774637	0.0112222	0.0314826	0.0298622	0.0131387	0.00490982	-0.00170882	-0.00266539	-0.0443005	-0.0523704	-0.0471633	-0.0635285	-0.071022	-0.0996614	-0.0996614	-0.0931119	-0.00488117	-0.0251473	NaN	NaN	NaN	NaN	NaN	NaN	NaN	NaN
	204	0	0.015531	0.0589684	0.106268	0.137482	0.16506	0.18606	0.193008	0.198496	0.203619	0.207048	0.207419	0.206551	0.206547	0.205212	0.198791	0.198477	0.193035	0.185172	0.171263	0.164947	0.161217	0.159088	0.159116	0.146407	0.128215	0.1239	0.125282	0.123562	0.116632
	205	0	0.0073202	0.0252876	0.045403	0.090838	0.12708	0.135423	0.150681	0.186303	0.187614	0.181361	0.177144	0.160012	0.174104	0.151401	0.141721	0.131699	0.116655	0.111372	0.125403	0.0801997	0.0534967	0.0624349	0.034725	0.034725	0.034725	-0.000658817	-0.000658817	-0.000658817	-0.000658817
	206	0	0.00747914	0.0258603	0.0370116	0.0408201	0.0830244	0.100918	0.10453	0.113911	0.136891	0.141626	0.115501	0.0763219	0.0814004	0.0891362	0.0815715	0.0728419	0.0719181	0.059912	0.0329114	0.0410894	0.0415798	0.0409645	0.0647783	0.0647783	0.0613158	0.0613158	0.0613158	0.0613158	0.0614183
	207	0	-0.0118032	-0.0261347	-0.00302452	0.0244468	0.0523268	0.0779993	0.0982345	0.110557	0.113824	0.115734	0.109126	0.109496	0.117323	0.104076	0.116651	0.113747	0.115856	0.119908	0.119908	0.114663	0.109902	0.101179	0.0471625	0.0330928	0.0330928	0.0138021	0.0137802	0.0137802	-0.000520716
	208	0	0.00170924	0.0052121	0.0205273	0.0274046	0.0195276	0.0324143	0.0372404	0.0421686	0.0511275	0.0420489	0.0355378	0.0337818	0.0402304	0.028512	0.0243387	0.0164448	0.0247955	0.033995	0.033995	0.0385486	0.0325081	0.0325081	0.0325081	NaN	NaN	NaN	NaN	NaN	NaN
	209	0	0.00322197	0.005639	0.00821116	0.00442266	0.00123159	0.00545042	0.000671537	-0.00252023	-0.00578669	-0.00916269	-0.0142391	-0.0178707	-0.0168901	-0.0148874	-0.0161976	-0.0243649	-0.0334665	-0.0269939	-0.0328061	-0.0319914	-0.0417756	-0.0535409	-0.0647547	-0.0938349	-0.104517	-0.104637	-0.110106	-0.10637	-0.120411
	210	0	0.00371716	0.0183811	0.0302074	0.0362764	0.0283665	0.0282516	0.0333017	0.0317287	0.0266302	0.0101257	-0.00663836	-0.0267784	-0.0395859	-0.0525497	-0.0820812	-0.104146	-0.110533	-0.0915763	-0.114834	-0.140988	NaN	NaN	NaN	NaN	NaN	NaN	NaN	NaN	NaN
	211	0	0.00923053	0.0275698	0.0452151	0.0547296	0.063349	0.0590758	0.0481775	0.045758	0.0456729	0.0419122	0.0364317	0.0273814	0.0230543	0.0113711	0.00282249	-0.00784452	-0.0128549	-0.0232392	-0.0285497	-0.0378574	-0.0419996	-0.0490666	-0.0601171	-0.0654401	-0.0671303	-0.0657344	-0.0710926	-0.0752314	-0.0773417
	212	0	0.00920861	0.0280553	0.0454367	0.0628451	0.0646479	0.0692099	0.0686582	0.0696913	0.0674727	0.0539795	0.0496128	0.0437264	0.0355682	0.0301848	0.0286625	0.03054	0.0272131	0.0188692	0.0152032	0.0134699	0.0143656	0.0117202	0.00802169	0.00210694	0.00360421	-0.00453855	-0.0038632	-0.00690015	-0.0144865
	213	0	-0.00333862	0.00180482	0.00134146	0.0081178	0.0153079	0.0159531	0.0122845	0.00949999	0.00778138	0.0144457	0.013088	0.0104853	0.0116844	0.0137899	0.0121183	0.0145775	0.0146147	0.0146147	0.0159372	0.0178916	0.0150529	0.019411	0.0198069	0.0198069	0.0198069	0.015713	0.015713	0.0195399	0.0187429
	214	0	0.00166343	0.00764354	0.0213152	0.032201	0.0456154	0.0548736	0.0509345	0.049336	0.050731	0.0452317	0.0434541	0.0432138	0.0459811	0.0448152	0.0452423	0.0437419	0.0435999	0.0436313	0.0442795	0.0430862	0.0430862	0.042415	0.0405134	0.0403519	0.0403519	0.0375238	0.0389204	0.0426488	0.0440572
	215	0	-0.00504162	-0.00750542	-0.00273593	0.0175579	0.0208032	0.0335995	0.0375997	0.0458061	0.0473746	0.0393218	0.0319719	0.031245	0.0294278	0.0238541	0.0224823	0.0215019	0.0215019	0.0170789	0.0204741	0.0209507	0.0235531	0.023298	0.0236677	0.0230254	0.0210498	0.00889745	0.00514709	0.00514709	-0.004938
	216	0	0.000166757	-0.00111779	0.00011731	0.000635784	0.00914174	0.0283902	0.0492684	0.0585857	0.0627113	0.0605329	0.0637979	0.0633788	0.064691	0.0653022	0.0634656	0.0625159	0.0594122	0.0594122	0.0560169	0.0554554	0.0554855	0.0544139	0.0540208	0.0530016	0.0530016	0.0529772	0.0512371	0.0492938	0.0489018
	217	0	0.00545436	0.01504	0.0357691	0.046565	0.0409263	0.0278164	0.0153972	0.0022457	-0.00703777	-0.0103889	-0.0199009	-0.0239981	-0.024909	-0.029637	-0.0294359	-0.0294359	-0.0321313	-0.0332015	-0.03554	-0.0339491	-0.0348695	-0.0338785	-0.0338785	-0.0338785	-0.0333255	-0.0333255	-0.0280831	-0.0280831	-0.0280831
	218	0	0.00721127	0.0226867	0.0361148	0.0639323	0.0787462	0.0980355	0.109217	0.115174	0.119027	0.118118	0.11769	0.11479	0.112138	0.108481	0.105297	0.102504	0.101558	0.100235	0.0996274	0.09857	0.0978591	0.0977531	0.0940343	0.0875698	0.0856783	0.0854857	0.083048	0.0802337	0.0732065
	219	0	0.00374434	0.0337775	0.0718484	0.108875	0.1339	0.164244	0.178277	0.181442	0.187384	0.178255	0.170412	0.166954	0.171879	0.168085	0.169227	0.168982	0.17232	0.163311	0.157232	0.154102	0.15491	0.149511	0.149511	0.146508	0.146508	0.145246	0.144973	0.144134	0.143954
	220	0	0.000954352	0.0127176	0.0290827	0.0438878	0.053092	0.0608738	0.0601758	0.0563104	0.0489276	0.0366607	0.0312703	0.0262578	0.0174575	0.0152128	0.0149165	0.00664266	0.00170651	-0.0091697	-0.0269997	-0.0439253	-0.0540756	-0.0540756	-0.0658908	-0.0625568	-0.0621863	-0.0716767	-0.083808	-0.0918121	-0.110404
	221	0	0.00740615	0.0222451	0.0282865	0.0413539	0.0478542	0.0539851	0.0527145	0.059044	0.0597172	0.0643172	0.0582886	0.0602272	0.0582945	0.057147	0.0570938	0.0578308	0.0510506	0.0482419	0.0471343	0.047536	0.0485607	0.0501353	0.0479824	0.0459064	0.0454937	0.0350567	0.0332778	0.0309477	0.0311017
	222	0	0.00846526	0.0440938	0.0771963	0.116198	0.145464	0.15681	0.162043	0.160132	0.155161	0.153478	0.150253	0.149338	0.147276	0.145258	0.142165	0.138713	0.131958	0.125762	0.122232	0.117057	0.113544	0.110608	0.105425	0.103659	0.100279	0.0961218	0.088929	0.0876643	0.0849021
	223	0	0.0054276	0.0276452	0.0580832	0.102918	0.127445	0.142845	0.149131	0.142887	0.138506	0.132803	0.121147	0.117409	0.11407	0.111778	0.103015	0.101595	0.0946354	0.0942343	0.0919333	0.0884308	0.0892471	0.0814163	0.0806721	0.0806721	0.0776931	0.0772157	0.0772157	0.0780343	0.0712135
	224	0	0.0049173	0.025021	0.0572682	0.0861133	0.106656	0.12628	0.134774	0.135403	0.134269	0.128346	0.131535	0.129352	0.131977	0.129303	0.127118	0.125189	0.122539	0.1173	0.116189	0.111449	0.108703	0.107451	0.107451	0.107451	0.106056	0.108567	0.105817	0.105817	0.105817
	225	0	0.00890618	0.0223686	0.0475111	0.0527435	0.0683243	0.0818016	0.0903158	0.0907174	0.0650518	0.0642138	0.0579669	0.0472181	0.0468957	0.0340474	0.0191317	0.0367093	0.0233009	-0.0103896	-0.00411215	-0.0290364	-0.0237714	-0.011062	-0.0228452	-0.0429249	-0.0429249	NaN	NaN	NaN	NaN
	226	0	0.00657995	0.010001	0.0407084	0.0697785	0.0945197	0.111965	0.129546	0.136498	0.134861	0.123841	0.120906	0.112747	0.119289	0.109743	0.0990197	0.0885121	0.0633298	0.0500428	0.036355	0.0283832	0.00882227	0.00330125	-0.00627249	-0.019358	-0.032995	-0.0402794	-0.0344285	-0.0554876	-0.0595532
	227	0	0.0058003	0.027398	0.0627227	0.0893431	0.103445	0.113266	0.108314	0.0997946	0.0921996	0.0874828	0.0870563	0.0862619	0.0800782	0.0782198	0.0752398	0.0622102	0.0553166	0.0400048	0.0421718	0.0332567	0.0228437	0.0208014	0.0207209	0.0200631	0.0091837	0.0101492	0.0097662	0.00709965	0.00177375
	228	0	0.00534129	0.0321681	0.0567315	0.0741455	0.0861768	0.0978265	0.0947851	0.0922652	0.0841358	0.0698202	0.0760654	0.066024	0.041934	0.0292234	0.0298081	0.0161418	0.0115348	0.0258651	0.0247892	0.0343692	0.0234999	0.0225508	0.0379745	0.0463939	0.0420998	0.0270603	0.0148859	-0.00555291	-0.019258
	229	0	0.00545239	0.027542	0.0400045	0.0647086	0.0854741	0.0902147	0.0817272	0.077324	0.0834628	0.0784174	0.0895775	0.0981575	0.103022	0.100743	0.108863	0.107176	0.107267	0.118707	0.128093	0.133206	0.141724	0.144877	0.1427	0.140223	0.140481	0.140481	0.135352	0.133319	0.128071
	230	0	0.000835662	0.00748734	0.00172012	0.0025977	0.0125892	0.0506166	0.0836784	0.116223	0.144194	0.147402	0.148661	0.144953	0.138351	0.132542	0.117994	0.115895	0.115895	0.10484	0.0913608	0.0913608	0.0889976	0.0889976	0.0889976	0.0887261	0.0887261	0.0802343	0.075297	0.075297	0.0728586
	231	0	0.00848932	0.0286357	0.0623367	0.104568	0.139464	0.15331	0.159969	0.165277	0.171123	0.172063	0.179891	0.182675	0.185083	0.187183	0.191482	0.187465	0.191093	0.195673	0.195705	0.193703	0.193703	0.193703	0.187838	0.187838	0.190147	0.188329	0.179295	0.179295	0.179295
	232	0	0.00568543	0.0232041	0.0450602	0.0595792	0.0680954	0.0828393	0.0818679	0.0912001	0.100966	0.106421	0.107762	0.108439	0.105912	0.106055	0.106302	0.102904	0.108419	0.104586	0.104586	0.105295	0.105295	0.096919	0.0839452	0.0839452	0.0875505	0.0978757	0.0978757	0.0978757	0.0887607
	233	0	-0.00121643	0.0233365	0.0671408	0.100141	0.139369	0.158711	0.173316	0.177812	0.169673	0.16825	0.14681	0.124419	0.118378	0.119366	0.120179	0.109964	0.116305	0.119759	0.116348	0.109198	0.109198	0.0987677	0.0901216	0.0901216	0.0910571	0.0910571	0.0785961	0.0785961	0.0785961
	234	0	0.0080722	0.0169737	0.0300322	0.0445875	0.0407353	0.0535231	0.0749592	0.106921	0.109342	0.127578	0.134508	0.134001	0.126953	0.100775	0.107365	0.113363	0.120769	0.122994	0.129349	0.126623	0.126623	0.126623	0.114526	0.114526	0.114526	0.102705	0.102705	0.102705	0.106163
	235	0	0.00322382	0.0187848	0.0211757	0.026707	0.0363957	0.0528549	0.0701579	0.0829396	0.0873191	0.0834371	0.0802195	0.0776411	0.0767064	0.0719403	0.0705789	0.0644457	0.0630299	0.0611568	0.0611568	0.0613379	0.0648876	0.0648876	0.0648876	0.0648876	0.0663779	0.0663779	0.0663779	0.0663779	0.0663779
	236	0	0.002216	0.0263502	0.071875	0.107811	0.1308	0.148246	0.155084	0.158637	0.154153	0.151413	0.149835	0.147061	0.142477	0.141325	0.135562	0.134975	0.128503	0.126624	0.127347	0.123548	0.122917	0.120189	0.119519	0.118095	0.116468	0.113339	0.113339	0.113422	0.113534
	237	0	0.00781949	0.0314632	0.0617549	0.0783575	0.0950505	0.111678	0.120003	0.11688	0.114608	0.115965	0.104263	0.0941814	0.0919541	0.0885237	0.0801357	0.0776224	0.0745254	0.0713997	0.0730065	0.0726473	0.0727257	0.0712151	0.0705222	0.0690268	0.0675435	0.0673524	0.0661506	0.0665371	0.0646859
	238	0	0.00275691	0.0113708	0.0310434	0.0549923	0.0792781	0.0882108	0.102144	0.114705	0.118092	0.121458	0.126259	0.128251	0.129193	0.123321	0.115603	0.113503	0.114103	0.111223	0.107729	0.10395	0.102269	0.102269	0.0997965	0.0961498	0.0919595	0.0921255	0.088729	0.0877235	0.0877235
	239	0	0.00903789	0.035703	0.0692006	0.107224	0.126692	0.135082	0.131834	0.128274	0.127728	0.124159	0.125098	0.12514	0.120614	0.117685	0.119041	0.116529	0.114254	0.114934	0.111333	0.111245	0.107704	0.105004	0.103543	0.103335	0.102279	0.0999271	0.099414	0.101472	0.0979151
	240	0	0.0106137	0.0364996	0.057928	0.084697	0.0995794	0.108137	0.112036	0.122208	0.11859	0.11429	0.107692	0.103995	0.102504	0.0983703	0.0875556	0.0821524	0.0731674	0.0640978	0.0614557	0.0541073	0.0526502	0.052747	0.0471112	0.0463467	0.0453857	0.0350916	0.029863	0.0270434	0.0268493
	241	0	0.011838	0.046368	0.0957296	0.14765	0.189833	0.209682	0.222128	0.227191	0.227311	0.227952	0.23341	0.22931	0.225725	0.222515	0.217682	0.215515	0.206599	0.205815	0.203961	0.203712	0.197366	0.196742	0.196232	0.19706	0.193232	0.187844	0.184533	0.18038	0.17621
	242	0	0.00330509	0.0108756	0.00827555	0.0091372	0.0252698	0.0307337	0.0393165	0.0471363	0.0530777	0.0525012	0.0477906	0.0469205	0.0365238	0.0281269	0.0281269	0.0281269	0.0267731	0.0267731	0.0165581	0.0185859	-0.00474048	-0.0080906	-0.0080906	NaN	NaN	NaN	NaN	NaN	NaN
	243	0	0.00239839	0.0294366	0.0568491	0.0961563	0.138771	0.166528	0.17879	0.189209	0.192157	0.195266	0.197525	0.198411	0.195761	0.195171	0.197071	0.1937	0.190324	0.190901	0.184538	0.184538	0.187822	0.187774	0.187774	0.186203	0.186203	0.186203	0.18937	0.189926	0.189926
	244	0	0.00294406	0.0294611	0.0617161	0.0854131	0.0942751	0.109799	0.114441	0.121812	0.124195	0.124874	0.12423	0.124271	0.12504	0.126294	0.126455	0.127208	0.127261	0.127561	0.126208	0.124118	0.124118	0.124118	0.125954	0.125954	0.123587	0.125756	0.125756	0.122771	0.122771
	245	0	0.00937121	0.0384326	0.0639243	0.0848406	0.102707	0.115035	0.119173	0.115634	0.114132	0.114263	0.117101	0.116921	0.117467	0.116121	0.116986	0.115566	0.11706	0.116066	0.115965	0.115047	0.11617	0.115431	0.115051	0.11528	0.11501	0.114309	0.114309	0.113683	0.113683
	246	0	0.0112102	0.0360061	0.0597449	0.0827493	0.0900425	0.105563	0.117407	0.10894	0.107785	0.102082	0.0975061	0.0888218	0.0798907	0.0731228	0.0694634	0.0635448	0.0578867	0.0525365	0.0485964	0.0418259	0.0375239	0.0318823	0.0248141	0.0189218	0.0208668	0.0202086	0.019359	0.0227617	0.021738
	247	0	0.00139205	0.022386	0.0505904	0.071003	0.0928964	0.102216	0.102942	0.101861	0.103086	0.0925056	0.0878316	0.0841922	0.081897	0.0749902	0.0699624	0.0680951	0.0544601	0.0479643	0.0435499	0.0405452	0.0376026	0.0354556	0.0354556	0.0331141	0.0276798	0.0211594	0.0211594	0.0175853	0.0171565
	248	0	0.00340396	0.00851409	0.0242128	0.0462689	0.0611681	0.0564473	0.0564145	0.0524143	0.0444394	0.0380047	0.0376642	0.0346995	0.0359345	0.0352746	0.0345583	0.0306467	0.0307444	0.0258672	0.0231565	0.0206423	0.018248	0.0180591	0.0140904	0.00610825	-0.000407638	-0.00162593	-0.00207334	-0.00355748	-0.00759445
	249	0	0.00908515	0.0198556	0.0321237	0.041148	0.0489305	0.0558074	0.0503428	0.0565939	0.0581846	0.0582625	0.0552325	0.0515385	0.0466118	0.0379117	0.0357987	0.0358302	0.0374211	0.0359158	0.0349628	0.0365109	0.0360784	0.0301661	0.0330334	0.0163572	0.0163572	0.0130813	0.00440092	-0.0167493	-0.0121469
	250	0	0.00937751	0.0209112	0.0307902	0.0462971	0.062429	0.0645417	0.0724488	0.0694258	0.0688374	0.0598056	0.0588761	0.0571326	0.0593903	0.0579004	0.0520426	0.0481069	0.0425349	0.0400907	0.0376574	0.0376095	0.0416789	0.0389669	0.0449533	0.0449161	0.046593	0.0427782	0.0430702	0.0403691	0.0357888
	251	0	0.015142	0.0621053	0.129963	0.176756	0.225546	0.259912	0.273787	0.282053	0.281716	0.280912	0.276176	0.270919	0.267116	0.260878	0.253274	0.239198	0.235352	0.233422	0.228537	0.217738	0.20626	0.19779	0.192881	0.187292	0.182645	0.162304	0.156539	0.150654	0.146639
	252	0	0.00924407	0.0591631	0.111769	0.144801	0.182618	0.212088	0.22627	0.233688	0.236522	0.234761	0.231304	0.227315	0.225579	0.224173	0.220505	0.216097	0.212245	0.20666	0.198597	0.192133	0.186532	0.182701	0.179436	0.174059	0.174059	0.167659	0.165363	0.15818	0.149411
	253	0	0.0156448	0.0560799	0.102774	0.149533	0.180461	0.197616	0.212341	0.21975	0.225385	0.220062	0.217558	0.218419	0.217147	0.210672	0.205376	0.203187	0.195129	0.194808	0.189877	0.181154	0.176985	0.168517	0.16286	0.157426	0.145116	0.138775	0.131593	0.114858	0.0939282
	254	0	0.00178779	0.00972802	0.0354751	0.0531472	0.0708934	0.100905	0.117073	0.123158	0.120707	0.119146	0.114941	0.102787	0.0820833	0.0771591	0.0619591	0.0562011	0.0180653	0.0189486	0.0219941	-0.0185827	-0.0400395	-0.0400395	NaN	NaN	NaN	NaN	NaN	NaN	NaN
	255	0	0.0048247	0.0135028	0.00735813	0.00741569	0.0258898	0.0690613	0.0929201	0.132473	0.155349	0.158331	0.150279	0.132425	0.0685263	0.0093687	0.0312662	0.0312662	-0.0600548	-0.0600548	-0.0600548	-0.0600548	NaN	NaN	NaN	NaN	NaN	NaN	NaN	NaN	NaN
	256	0	0.0126227	0.0391069	0.0682468	0.0854812	0.151127	0.196663	0.233098	0.259725	0.25959	0.232911	0.235107	0.20612	0.168637	0.108382	0.0560601	0.0563764	0.0451973	0.0451973	0.0252236	0.0252236	0.0252236	NaN	NaN	NaN	NaN	NaN	NaN	NaN	NaN
	257	0	0.00102092	0.0107516	0.0279592	0.0310694	0.052096	0.0655964	0.0696527	0.0769981	0.0944083	0.0976274	0.0960623	0.0866288	0.0723599	0.0597624	0.0492113	0.0429315	0.0231801	0.0231801	0.0231801	0.000894382	-0.00294702	-0.0151634	-0.044961	NaN	NaN	NaN	NaN	NaN	NaN
	258	0	0.00234981	0.0157148	0.0390414	0.0543765	0.0779729	0.107467	0.123469	0.15261	0.161127	0.17907	0.168643	0.155255	0.135884	0.0960754	0.077891	0.0310971	0.0216581	-0.0302552	-0.029644	-0.029644	-0.0252815	-0.0252815	-0.0536399	-0.0536399	-0.099487	-0.121401	-0.15094	-0.15094	-0.15094
	259	0	0.00577149	0.024276	0.0553023	0.112173	0.168542	0.199301	0.212899	0.224686	0.230065	0.236091	0.244751	0.251053	0.249096	0.252658	0.250922	0.249816	0.248867	0.241405	0.23837	0.237417	0.233047	0.228419	0.212265	0.202744	0.202744	0.199799	0.196865	0.176506	0.175835
	260	0	0.0123142	0.0407507	0.0761155	0.100702	0.116772	0.131447	0.134412	0.139807	0.139182	0.135262	0.127858	0.128752	0.125102	0.114603	0.113143	0.110456	0.1138	0.116053	0.118796	0.120748	0.120121	0.119803	0.121654	0.123157	0.124384	0.12206	0.123776	0.123678	0.126102
	261	0	0.00726212	0.026873	0.0602105	0.0851064	0.116572	0.129508	0.136653	0.145564	0.143607	0.143045	0.143537	0.144443	0.142396	0.139523	0.136613	0.139491	0.138477	0.143639	0.143458	0.140476	0.135747	0.134173	0.135873	0.134574	0.132029	0.131348	0.131171	0.123307	0.123307
	262	0	0.00406782	0.0130937	0.0140917	0.0354998	0.0590111	0.0802051	0.116588	0.147924	0.147477	0.169103	0.154775	0.134067	0.113849	0.0980127	0.0878291	0.0687098	0.0116502	-0.00245009	-0.0200622	-0.0190591	-0.0428762	NaN	NaN	NaN	NaN	NaN	NaN	NaN	NaN
	263	0	0.00739793	0.0226962	0.046575	0.0812553	0.130248	0.169225	0.217586	0.247575	0.265352	0.262656	0.250311	0.255545	0.24589	0.235005	0.224294	0.204203	0.204203	0.195263	0.175409	0.160092	0.14579	0.0587544	0.0452016	0.0452016	0.0254653	0.0254653	0.0254653	0.0194487	0.0194487
	264	0	0.00590707	0.0297991	0.0588073	0.0981557	0.131314	0.150511	0.168425	0.181591	0.18255	0.190409	0.186586	0.17546	0.170257	0.171617	0.18177	0.181931	0.174993	0.179539	0.177125	0.174132	0.166524	0.161853	0.1615	0.160952	0.147491	0.144216	0.126158	0.100438	0.0916639
	265	0	0.00674767	0.0235354	0.0421681	0.0542301	0.0655387	0.0729176	0.0736168	0.0767552	0.0696503	0.0658722	0.0536916	0.0499425	0.0504671	0.044916	0.0469291	0.0435076	0.0391445	0.0409287	0.0510564	0.0495477	0.049948	0.0673271	0.074373	0.0835377	0.0788894	0.0791259	0.0745808	0.0802548	0.0757985
	266	0	0.00904996	0.0398559	0.0737252	0.101484	0.127188	0.134417	0.134963	0.128287	0.121914	0.11735	0.112997	0.106106	0.0912893	0.0840232	0.0795496	0.0775305	0.0701735	0.0588736	0.0486298	0.042413	0.0429002	0.0353189	0.031997	0.023717	0.0177375	0.0129131	0.00632516	-1.76573e-05	-0.00615648
	267	0	0.00825261	0.0331787	0.0785023	0.120058	0.150298	0.175078	0.185045	0.184883	0.174905	0.171238	0.165625	0.153621	0.149576	0.142892	0.133827	0.127584	0.130532	0.119888	0.117138	0.118312	0.11847	0.119242	0.118233	0.113747	0.116922	0.10746	0.105514	0.100553	0.0922209
	268	0	0.00846142	0.039679	0.076367	0.0973356	0.136107	0.163741	0.172982	0.196656	0.195632	0.196688	0.185777	0.190499	0.189928	0.1932	0.188253	0.189222	0.186216	0.177182	0.167846	0.142713	0.132253	0.11575	0.124211	0.0433338	0.0433338	0.0155486	-0.0102841	-0.0324671	NaN
	269	0	0.00129825	0.00790619	0.0228293	0.0535514	0.0933053	0.127602	0.170712	0.196293	0.199421	0.198233	0.188993	0.189341	0.181151	0.171872	0.159187	0.158969	0.14751	0.136885	0.13204	0.127566	0.127456	0.122358	0.111473	0.106226	0.092369	0.0843903	0.0843903	0.0843903	0.0685846
	270	0	0.00976971	0.018028	0.024382	0.0568913	0.108701	0.134365	0.184543	0.199794	0.207485	0.219023	0.230377	0.224787	0.238734	0.236977	0.215443	0.205465	0.194732	0.170691	0.146636	0.140626	0.140626	0.125332	0.105792	-0.00792946	-0.00792946	-0.0273437	NaN	NaN	NaN
	271	0	0.00780743	0.0203605	0.0524331	0.0812361	0.116018	0.14217	0.158846	0.179939	0.188318	0.198797	0.213648	0.224222	0.21418	0.173546	0.166868	0.13981	0.104782	0.0816018	0.066371	0.066371	NaN	NaN	NaN	NaN	NaN	NaN	NaN	NaN	NaN
	272	0	0.00373514	0.0105401	0.0342658	0.0903462	0.129346	0.189585	0.235589	0.249457	0.268975	0.27552	0.285262	0.283956	0.300207	0.305823	0.318488	0.305324	0.30069	0.306815	0.291766	0.284245	0.268766	0.21661	0.13544	0.104006	0.104006	0.0715526	0.0561071	NaN	NaN
	273	0	0.00779677	0.0442722	0.0863352	0.134465	0.191542	0.243908	0.281859	0.294246	0.310571	0.315708	0.317432	0.314582	0.309342	0.310336	0.308313	0.300629	0.29371	0.286872	0.2849	0.284302	0.278828	0.281584	0.272459	0.260564	0.260564	0.257029	0.249339	0.246824	0.280997
	274	0	-0.00109697	0.00280991	0.0128152	0.0446527	0.0596687	0.0804959	0.0743476	0.0714762	0.0719792	0.0431449	0.0454175	0.0297533	0.0208226	0.00724954	-0.0103669	0.0134826	0.0110507	0.0276449	0.0241803	0.00270027	0.00937332	0.00870564	0.00707748	0.00707748	0.00707748	0.0115046	0.0156181	-0.0189589	-0.0189589
	275	0	0.00483569	0.0229854	0.0519965	0.0824751	0.110476	0.128509	0.138671	0.14505	0.148326	0.148359	0.15041	0.149721	0.152304	0.152072	0.148572	0.144656	0.149364	0.151656	0.156411	0.158247	0.152768	0.152158	0.159117	0.149794	0.153605	0.149918	0.148813	0.150557	0.146431
	276	0	0.00457782	0.0287287	0.0583588	0.076376	0.0905396	0.114059	0.131174	0.139886	0.146536	0.14501	0.157445	0.152976	0.160005	0.161606	0.166616	0.169082	0.174757	0.170549	0.179875	0.174627	0.170633	0.167016	0.170089	0.157527	0.15894	0.151534	0.156606	0.155182	0.149445
	277	0	0.00203118	0.017219	0.0400855	0.0580442	0.0805379	0.103379	0.116163	0.122407	0.120399	0.126416	0.136242	0.13654	0.131766	0.144426	0.129604	0.123497	0.121944	0.129906	0.123119	0.119712	0.114597	0.110603	0.0937972	0.056443	0.0556377	0.0623452	0.0613317	0.0613317	0.0613317
	278	0	0.00706955	0.0297876	0.0584678	0.0983403	0.126451	0.141764	0.161465	0.173818	0.179857	0.181025	0.178605	0.173965	0.162964	0.151008	0.150321	0.141399	0.134382	0.134811	0.136992	0.113128	0.110527	0.108371	0.108601	0.0956328	0.0765713	0.0765713	0.0765713	0.0611605	0.0611605
	279	0	0.00776336	0.0310097	0.0622751	0.10836	0.129308	0.141233	0.145197	0.145183	0.139721	0.130568	0.119023	0.124481	0.121638	0.121335	0.119623	0.128742	0.117184	0.11783	0.118681	0.114338	0.10523	0.0977405	0.0907253	0.0907253	0.0759719	0.0759719	0.068351	0.0217144	0.0217144
	280	0	0.00648877	0.0191457	0.0485641	0.0743584	0.112898	0.124831	0.144809	0.162865	0.180807	0.189443	0.18345	0.159475	0.135475	0.0997624	0.099144	0.069018	0.0641059	0.0243875	-0.0265724	-0.0800449	-0.0800449	-0.101172	NaN	NaN	NaN	NaN	NaN	NaN	NaN
	281	0	0.00454102	0.0205799	0.0486689	0.0825452	0.117577	0.132386	0.149054	0.161542	0.16158	0.162519	0.160678	0.163477	0.162088	0.160354	0.158729	0.159478	0.159756	0.160257	0.161045	0.161203	0.162426	0.163975	0.159818	0.157826	0.154195	0.14859	0.14746	0.142803	0.139494
	282	0	0.00796631	0.0358735	0.079284	0.11927	0.158484	0.180142	0.191339	0.198501	0.204026	0.208187	0.213312	0.214064	0.21624	0.212226	0.212009	0.214865	0.215269	0.212392	0.214278	0.212146	0.210363	0.21336	0.213037	0.207389	0.203241	0.201644	0.200828	0.196933	0.200411
	283	0	0.00150301	-0.0140374	-0.0207687	-0.0196346	-0.00635518	-0.00130711	-0.00976313	-0.0135289	0.00855411	-0.0140979	-0.00336665	-0.0200464	-0.0349075	-0.0177217	-0.0331074	-0.0478217	-0.0535409	-0.0706356	-0.114493	-0.132207	-0.132207	-0.132207	-0.132207	NaN	NaN	NaN	NaN	NaN	NaN
	284	0	0.0073296	0.0156285	0.0368734	0.0694532	0.120669	0.162732	0.184469	0.205076	0.219595	0.225227	0.221113	0.21478	0.193136	0.173128	0.172544	0.146682	0.159183	0.159744	0.173317	0.168886	0.180698	0.170073	0.176278	0.179627	0.193523	0.169873	0.152165	0.138693	0.13055
	285	0	0.00913081	0.0237831	0.0546495	0.0889126	0.117453	0.139709	0.157463	0.170056	0.186889	0.19333	0.205922	0.211578	0.219766	0.223901	0.223336	0.22679	0.239043	0.24008	0.24117	0.243822	0.245659	0.241327	0.2382	0.238402	0.238402	0.241295	0.239376	0.238807	0.238807
	286	0	0.00840364	0.0295934	0.0496448	0.0672282	0.0865015	0.111672	0.12859	0.141672	0.143786	0.138678	0.133865	0.128294	0.129941	0.121748	0.119409	0.118174	0.117597	0.117293	0.11296	0.112811	0.10742	0.108324	0.106357	0.106849	0.103628	0.101736	0.104951	0.104951	0.101861
	287	0	0.00861896	0.0235113	0.0429256	0.0600229	0.0785754	0.0827795	0.0865115	0.0932525	0.0969106	0.0963589	0.0906885	0.0936	0.0912879	0.0922555	0.0924187	0.0926199	0.0959411	0.0986462	0.0968249	0.0981664	0.0970824	0.0995157	0.0990759	0.0982083	0.110382	0.109242	0.11256	0.117866	0.114836
	288	0	0.00739349	0.0323798	0.0614852	0.0898181	0.104366	0.116626	0.125214	0.124738	0.126857	0.126306	0.127719	0.130408	0.129837	0.129596	0.131265	0.131974	0.131938	0.131965	0.132192	0.127415	0.127998	0.125039	0.123172	0.123238	0.12224	0.122406	0.121726	0.120366	0.121733
	289	0	0.0120307	0.0372809	0.0611917	0.0741037	0.0766885	0.0760371	0.0762753	0.0752062	0.0717269	0.0696686	0.0687278	0.0673715	0.0667009	0.067231	0.0647093	0.0638673	0.064151	0.0647309	0.0638149	0.062082	0.0632907	0.0613164	0.0624043	0.0622742	0.0617785	0.0609506	0.0602278	0.0603267	0.0591643
	290	0	0.0107193	0.0384338	0.0657147	0.080751	0.0946083	0.102437	0.108123	0.113278	0.114659	0.115607	0.117064	0.120335	0.123214	0.125082	0.128246	0.129991	0.132493	0.136363	0.137847	0.141517	0.141057	0.142746	0.143586	0.144784	0.14512	0.143121	0.143664	0.144887	0.144239
	291	0	0.0001641	0.00226355	0.00802301	0.0262019	0.0452056	0.049248	0.0611438	0.0750059	0.0857373	0.0851689	0.0863764	0.0768788	0.0730806	0.0697491	0.0606498	0.0572923	0.0529531	0.0529531	0.0529531	0.0519114	0.0487617	0.0432082	0.0432082	0.0432082	0.038026	NaN	NaN	NaN	NaN
	292	0	0.00940941	0.024563	0.0439321	0.0732404	0.0861672	0.0896529	0.0889366	0.084286	0.0751841	0.0694724	0.0663232	0.0645685	0.0623129	0.0588059	0.0614876	0.0559437	0.0550873	0.0555091	0.0536883	0.0529837	0.0515541	0.0588265	0.0593453	0.0456904	0.0489887	0.0482092	0.0511925	0.0491632	0.0553079
	293	0	0.00537646	0.0337421	0.0571744	0.0762853	0.0952986	0.100457	0.102566	0.0965558	0.0972873	0.0945116	0.0944758	0.0925664	0.0921272	0.088184	0.0857233	0.0838953	0.0840271	0.0828591	0.0805488	0.0756242	0.0681074	0.0626651	0.0572776	0.0480175	0.042433	0.042433	0.042433	0.0427493	0.038701
	294	0	0.00846906	0.0499847	0.0863634	0.111153	0.123733	0.133797	0.136267	0.142728	0.145662	0.149779	0.15087	0.150952	0.148156	0.148451	0.149565	0.14997	0.148668	0.148126	0.146562	0.145623	0.146128	0.145584	0.145357	0.145342	0.144118	0.144108	0.142398	0.141626	0.140729
	295	0	0.0104083	0.0412662	0.0737516	0.0937922	0.114453	0.127781	0.139969	0.146228	0.1475	0.143846	0.138248	0.136037	0.126806	0.123648	0.120205	0.117503	0.118988	0.114298	0.115107	0.117748	0.118645	0.111914	0.0976825	0.0919417	0.0883036	0.0865562	0.0850104	0.083489	0.0642104
	296	0	0.0114783	0.0329475	0.0675918	0.088008	0.104128	0.123387	0.124406	0.118697	0.114125	0.105049	0.0987984	0.0940741	0.0957692	0.0889886	0.080683	0.0803482	0.0786753	0.0770353	0.0682912	0.0660737	0.0644072	0.0607759	0.0585983	0.0563972	0.0513144	0.045001	0.0412209	0.0402929	0.0402929
	297	0	0.0143625	0.053396	0.0889815	0.112615	0.129636	0.139879	0.139681	0.141517	0.13927	0.139134	0.137302	0.137808	0.136709	0.137294	0.138668	0.139589	0.137104	0.136215	0.135767	0.134539	0.13413	0.13268	0.131497	0.130324	0.129382	0.128525	0.12752	0.122022	0.119837
	298	0	0.00761858	0.0359805	0.0579981	0.0757341	0.0818086	0.0873586	0.0901811	0.0915702	0.0913857	0.0917633	0.0920488	0.0934229	0.0939676	0.0934089	0.0932815	0.0928494	0.0919309	0.0907801	0.0899641	0.0905508	0.0906654	0.09051	0.0904209	0.0896704	0.088874	0.0894639	0.0894023	0.0881177	0.0878433
	299	0	0.0017956	0.0199372	0.0528087	0.0914896	0.121987	0.146411	0.153262	0.160177	0.161171	0.157312	0.157709	0.160049	0.161983	0.160302	0.157716	0.154185	0.153236	0.155179	0.154252	0.15534	0.150819	0.151385	0.151227	0.151803	0.152882	0.152882	0.15293	0.153731	0.152324
	300	0	0.00397903	0.025169	0.0399906	0.0688121	0.0886578	0.0956235	0.0887924	0.0894203	0.0770873	0.0760765	0.0725642	0.0731686	0.0751707	0.0737677	0.0779902	0.0700366	0.0658905	0.0655464	0.0612357	0.0489171	0.0496036	0.054508	0.0543007	0.0502393	0.0539596	0.0472291	0.0433845	0.0428577	0.0437438
	301	0	0.0058203	0.0173616	0.0324054	0.0517004	0.0666875	0.0726171	0.0731176	0.0750309	0.0770398	0.0727434	0.0756545	0.0578311	0.0474004	0.0404421	0.0251458	0.0213926	-0.00100793	-0.0148299	-0.0343636	-0.0309489	-0.0336738	-0.0412718	-0.0476966	-0.0569069	-0.0575472	-0.0593069	-0.064384	-0.0783354	-0.0730165
	302	0	0.00731004	0.0295115	0.0907643	0.144956	0.194557	0.223285	0.243111	0.254124	0.264868	0.266835	0.248253	0.242524	0.228366	0.215628	0.207462	0.209353	0.199231	0.199	0.194094	0.192555	0.187856	0.185188	0.17797	0.172168	0.169318	0.166994	0.164286	0.164286	0.159013
	303	0	0.0100782	0.0402131	0.0725864	0.0978482	0.127199	0.148767	0.154518	0.153777	0.156009	0.155056	0.154619	0.157225	0.159175	0.159417	0.154685	0.152239	0.151907	0.150887	0.151058	0.148359	0.149239	0.148716	0.145562	0.143326	0.140023	0.140667	0.140516	0.137537	0.137458
	304	0	0.00817119	0.0168343	0.0292177	0.0580489	0.0649041	0.0939319	0.113784	0.121944	0.142566	0.137377	0.139471	0.127297	0.113377	0.112748	0.106538	0.100706	0.121519	0.123696	0.113228	0.105801	0.113436	0.0973182	0.10699	0.116444	0.112409	0.110468	0.103942	0.0895124	0.0784385
	305	0	0.00394485	0.0230289	0.0424488	0.0653157	0.0919956	0.119577	0.142011	0.159096	0.178523	0.193551	0.194135	0.194757	0.197595	0.199368	0.203424	0.207357	0.210807	0.214346	0.216421	0.218722	0.222597	0.223625	0.225518	0.227686	0.228047	0.230893	0.232931	0.228517	0.227817
	306	0	-0.000695001	0.000894687	0.021084	0.0188254	0.00295658	0.0200964	0.0234936	0.0169043	0.0178008	-0.0161474	-0.00850365	-0.0145609	0.00517906	0.0243958	0.0271865	0.0340009	0.034795	0.034795	0.034795	0.034795	0.034795	0.0400213	0.0435887	0.0435887	0.0411781	0.0411781	0.0489029	NaN	NaN
	307	0	0.0106181	0.0423884	0.0759856	0.113022	0.138916	0.159626	0.154829	0.15088	0.147753	0.145152	0.140206	0.136393	0.136016	0.131869	0.131977	0.127522	0.127898	0.128502	0.126218	0.128404	0.128937	0.129742	0.129901	0.129817	0.12762	0.125183	0.124373	0.122875	0.12141
	308	0	0.0160357	0.0518488	0.108895	0.146382	0.171136	0.188007	0.190895	0.196347	0.195188	0.195041	0.194798	0.190645	0.187665	0.185738	0.180151	0.181747	0.180439	0.175828	0.166613	0.160823	0.153298	0.147044	0.14606	0.142015	0.143261	0.146094	0.144272	0.142473	0.137704
	309	0	0.0139384	0.0535196	0.0883792	0.139804	0.16943	0.1875	0.193709	0.198802	0.194175	0.194597	0.190981	0.189881	0.180604	0.177235	0.17254	0.166932	0.165123	0.161885	0.158084	0.15252	0.14646	0.143545	0.142115	0.13703	0.126185	0.121211	0.115966	0.10623	0.101854
	310	0	0.00809007	0.0388815	0.0856131	0.132643	0.175725	0.199794	0.209468	0.211437	0.207882	0.208673	0.202328	0.200837	0.193931	0.188513	0.188658	0.186894	0.182961	0.183558	0.180076	0.180803	0.179599	0.173658	0.175085	0.175085	0.175085	0.178152	0.181023	0.179045	0.182631
	311	0	0.00764549	0.0389724	0.0761837	0.0963331	0.104687	0.118658	0.130718	0.138176	0.145764	0.141309	0.146128	0.147147	0.148057	0.148834	0.146143	0.147541	0.139135	0.143553	0.145657	0.138613	0.136973	0.127457	0.132172	0.124562	0.127996	0.127342	0.120821	0.123414	0.123414
	312	0	0.00623729	0.0162258	0.037651	0.0633523	0.0812393	0.0948934	0.11042	0.125662	0.12367	0.117136	0.112719	0.110689	0.0901279	0.105763	0.0872045	0.0625266	0.0443918	0.0120876	-0.0343978	-0.0472538	-0.0574983	-0.0765795	-0.0765795	-0.0817922	-0.0726239	-0.0837753	-0.0792525	-0.0792525	-0.0931714
	313	0	0.00957509	0.0491707	0.0948604	0.156253	0.197006	0.202945	0.205763	0.196117	0.20706	0.182678	0.176087	0.175684	0.16915	0.141902	0.125519	0.107889	0.091795	0.0874663	0.0792597	0.0657907	0.0387015	0.0387015	0.0317506	0.0193327	0.0135926	0.0213912	0.0213912	0.0236963	0.013023
	314	0	0.00573064	0.0259841	0.0417853	0.0695744	0.0905716	0.106332	0.121496	0.128374	0.13212	0.138386	0.137185	0.138573	0.139036	0.138154	0.141122	0.141446	0.139492	0.145488	0.147136	0.143223	0.145786	0.146407	0.145565	0.142668	0.143504	0.143085	0.147286	0.148312	0.148312
	315	0	0.00277611	-0.00254604	0.00788529	0.0281749	0.0407404	0.0525826	0.0545925	0.0583053	0.0572633	0.0623072	0.0635187	0.066478	0.0660683	0.0654995	0.0673737	0.0676367	0.0621076	0.0607625	0.0592055	0.0561177	0.0572995	0.0572995	0.0568316	0.0568316	0.0554085	0.0554085	0.0555794	0.0533123	0.0586081
	316	0	0.00691627	0.0373542	0.0757119	0.102116	0.114863	0.126468	0.131349	0.131449	0.126697	0.128309	0.127206	0.127462	0.13004	0.129472	0.129581	0.129641	0.130894	0.124728	0.120145	0.117775	0.117117	0.118745	0.112496	0.112008	0.114995	0.113912	0.113942	0.11549	0.114834
	317	0	0.0095375	0.0238582	0.0445867	0.0530626	0.0536184	0.0536806	0.0530008	0.0511731	0.0498978	0.0491172	0.04849	0.0471382	0.0475036	0.0459772	0.0442701	0.0432555	0.0415418	0.0423831	0.0430959	0.0429588	0.04199	0.042005	0.0421435	0.042356	0.0417638	0.0408557	0.0415566	0.0413524	0.0409856
	318	0	0.00533173	0.0206859	0.0305303	0.040061	0.0488826	0.0537314	0.0572667	0.0577176	0.0589531	0.0594133	0.0588472	0.0586854	0.0578054	0.058326	0.0575873	0.0574236	0.0568309	0.054892	0.0540924	0.0527346	0.0518267	0.0509975	0.050943	0.0519646	0.0517484	0.051304	0.0509866	0.051428	0.0515918
	319	0	0.00396711	0.0044669	0.0201963	0.0252283	0.0362191	0.0357923	0.0541279	0.0652155	0.0706454	0.0696867	0.0621586	0.0640871	0.0688888	0.0722853	0.0768131	0.0761797	0.0708334	0.0668504	0.0672866	0.0688633	0.0705626	0.0657896	0.0584248	0.0584248	0.0584248	0.0631235	0.0605879	0.0445393	0.0445393
	320	0	0.00765731	0.0257067	0.0516752	0.06325	0.0720172	0.0924305	0.0956141	0.0952841	0.0929143	0.0922145	0.0809784	0.0711466	0.069353	0.0641654	0.0648428	0.0624663	0.0639604	0.0554341	0.0547536	0.0497615	0.0420023	0.0365573	0.0365573	0.0337976	0.033518	0.0267483	0.0267483	0.022696	0.022696
	321	0	-0.00667246	0.000736846	0.0112288	0.0035548	-0.0126344	-0.00872872	-0.0075168	0.0295994	0.0208039	0.0146736	0.0147544	0.00826937	0.0222757	0.0301861	0.00740483	0.0107702	0.00899298	0.00899298	0.0220132	0.0311322	0.023222	0.0122066	0.0122066	0.0122066	NaN	NaN	NaN	NaN	NaN
	322	0	0.00979628	0.0259832	0.0535634	0.0690942	0.0971553	0.121412	0.139873	0.134444	0.142183	0.138089	0.131384	0.123281	0.117124	0.115945	0.118303	0.11613	0.116043	0.118265	0.115152	0.113046	0.114265	0.111359	0.109826	0.104321	0.106692	0.106692	0.106692	0.106692	0.104724
	323	0	0.000439569	0.0173018	0.0531516	0.0813769	0.125454	0.1564	0.183832	0.194316	0.203978	0.193097	0.190079	0.146238	0.138576	0.123398	0.111911	0.0985304	0.0950526	0.0810116	0.0836882	0.0700694	0.0700696	0.0562885	0.0562885	0.0562885	0.0562885	0.0492979	0.0350342	0.0350342	0.0350342
	324	0	0.012025	0.0482661	0.0784509	0.107963	0.11932	0.127982	0.128299	0.129524	0.133876	0.136875	0.133393	0.133912	0.127992	0.123637	0.120267	0.119409	0.116452	0.112365	0.106859	0.104286	0.0962762	0.0907746	0.0881035	0.0833284	0.0790847	0.0765727	0.0768101	0.0664616	0.0652982
	325	0	0.00925301	0.0363483	0.0668262	0.101551	0.116542	0.128903	0.135839	0.134502	0.132877	0.131125	0.128162	0.126071	0.123495	0.123662	0.120785	0.121293	0.119975	0.116987	0.111739	0.108822	0.110774	0.108747	0.109054	0.10577	0.10278	0.10185	0.0977673	0.0939411	0.0945568
	326	0	0.00796226	0.0437738	0.0824174	0.111793	0.131965	0.137753	0.143959	0.146053	0.149668	0.154915	0.156281	0.159619	0.159313	0.158882	0.158248	0.155403	0.155602	0.154317	0.152723	0.151345	0.149543	0.144955	0.143524	0.142271	0.140921	0.138568	0.134953	0.13514	0.128995
	327	0	0.00949754	0.0361388	0.0655048	0.0871733	0.0949739	0.0946351	0.100238	0.0996799	0.096554	0.0971907	0.0959203	0.0981617	0.0958814	0.0962824	0.0960862	0.095213	0.0971396	0.0980176	0.0988825	0.0986238	0.0995304	0.100333	0.100125	0.101844	0.100759	0.100687	0.100143	0.0971285	0.0962985
	328	0	0.00519284	0.0176039	0.034656	0.0431816	0.0467466	0.0514758	0.0552875	0.0571048	0.0555674	0.0548785	0.0551409	0.0524657	0.051741	0.0506073	0.0502784	0.0500533	0.0489465	0.048109	0.046932	0.0459573	0.0443705	0.0434571	0.0441723	0.0438136	0.044072	0.0436088	0.042132	0.0417996	0.0414272
	329	0	0.00456369	0.00994551	0.0239452	0.0336461	0.0395621	0.0403258	0.0428074	0.0441018	0.0455148	0.0471764	0.0439711	0.0416744	0.0406604	0.0408773	0.0408506	0.0383133	0.031279	0.0256502	0.0244215	0.0192824	0.0174235	0.0166012	0.0122349	0.0132239	0.0131992	0.0131811	0.0125864	0.0126608	0.0104251
	330	0	0.00114253	0.0145863	0.0267984	0.0380814	0.0487387	0.0589711	0.0646894	0.0666502	0.0688194	0.0697002	0.0711447	0.0729235	0.0752014	0.0786332	0.0769725	0.0754012	0.0740228	0.075244	0.0749005	0.0767702	0.075663	0.0752706	0.0736077	0.0734287	0.0703733	0.0712791	0.0708507	0.0705887	0.0686685
	331	0	0.00416613	0.0121589	0.0301243	0.0449341	0.0560189	0.068449	0.0704517	0.0747351	0.078175	0.0794566	0.080407	0.0828182	0.0831505	0.083625	0.0820283	0.0828062	0.0809824	0.0808318	0.0779522	0.0769098	0.0762623	0.0748477	0.0741041	0.075112	0.0778607	0.0756792	0.0754066	0.0731025	0.0732136
	332	0	0.0126746	0.0495431	0.089273	0.114911	0.12812	0.139896	0.145222	0.152271	0.153525	0.153851	0.155089	0.1544	0.155778	0.154813	0.156385	0.156566	0.157062	0.154666	0.154725	0.154432	0.153544	0.151309	0.15042	0.148674	0.148164	0.145964	0.145927	0.145624	0.145624
	333	0	-0.00287127	-0.0136858	-0.0316231	-0.0424382	-0.0453758	-0.0454253	-0.0449622	-0.027089	-0.00861474	0.00248261	0.0223946	0.024972	0.0399531	0.0377063	0.0406081	0.0373449	0.0484869	0.0513627	0.0513627	0.0320176	0.0454133	0.0420028	0.0420028	0.0420028	0.030259	0.0255838	0.0255838	0.0255838	0.0255838
	334	0	0.00500543	0.0348038	0.0800424	0.130416	0.169231	0.188251	0.213265	0.225204	0.23657	0.246492	0.249134	0.252031	0.252736	0.257113	0.253362	0.250161	0.252377	0.250059	0.245812	0.251337	0.245637	0.248483	0.248017	0.246494	0.240763	0.239202	0.237501	0.238038	0.238411
	335	0	0.00704549	0.0324473	0.0445676	0.0599628	0.0912468	0.101397	0.0963729	0.0893569	0.0834056	0.0636556	0.0278421	-0.00053854	-0.00492389	-0.00501874	-0.0089689	-0.0140794	-0.0215005	-0.0447765	-0.0484984	-0.0395898	-0.0755365	-0.0684125	-0.078594	-0.0974522	-0.0974522	-0.0883116	-0.0887446	-0.0983337	-0.0983337
	336	0	0.000963736	0.0121002	0.0122506	0.0324546	0.0379774	0.0607073	0.0922954	0.124787	0.145017	0.138273	0.142293	0.127736	0.100729	0.0724199	0.0282739	0.0362177	0.0233917	0.0165769	0.00752429	-0.0129612	-0.0484182	-0.0484182	-0.0509309	NaN	NaN	NaN	NaN	NaN	NaN
	337	0	0.00397983	0.0238155	0.0372759	0.0632142	0.0847435	0.100534	0.119904	0.133132	0.136555	0.138963	0.140968	0.145856	0.145113	0.147525	0.143423	0.141078	0.141078	0.13992	0.138632	0.134298	0.122005	0.121842	0.126513	0.113555	0.102292	0.0924703	0.0643105	0.0638531	0.0700261
	338	0	0.00488771	0.0191527	0.0494095	0.0762692	0.0932013	0.110061	0.123271	0.12316	0.131846	0.129373	0.133321	0.134809	0.132923	0.135715	0.13324	0.139055	0.140771	0.144441	0.146609	0.140636	0.138659	0.143149	0.144341	0.146562	0.145853	0.146925	0.14589	0.141481	0.143413
	339	0	0.0116387	0.0315359	0.0521178	0.0621798	0.0706399	0.0874186	0.0938388	0.0949713	0.100001	0.109834	0.119369	0.12189	0.128796	0.127696	0.13679	0.132085	0.147316	0.15067	0.148107	0.154401	0.154635	0.153451	0.164124	0.158507	0.145949	0.145949	0.139845	0.143364	0.130052
	340	0	-0.000595052	0.00129108	-0.00490469	-0.0146108	0.0174824	0.0523763	0.0850222	0.115664	0.123089	0.125083	0.119367	0.122589	0.117766	0.0960565	0.0708036	0.0575427	0.0444685	0.0420534	0.045277	0.0431156	0.0241739	NaN	NaN	NaN	NaN	NaN	NaN	NaN	NaN
	341	0	0.00919122	0.0352993	0.0785224	0.139004	0.170919	0.211734	0.226561	0.237632	0.240375	0.247208	0.25239	0.234601	0.233831	0.22884	0.212452	0.196842	0.191514	0.186335	0.178667	0.167637	0.156785	0.146005	0.136988	0.0883435	0.0746052	0.0750495	0.0557317	0.0662276	0.0587592
	342	0	0.00763177	0.0312171	0.0839457	0.162125	0.22724	0.269191	0.285927	0.293236	0.3008	0.299248	0.298677	0.300391	0.30674	0.306233	0.308247	0.302191	0.289958	0.289613	0.273445	0.275086	0.266375	0.264961	0.253195	0.235397	0.22085	0.202498	0.190422	0.185326	0.16517
	343	0	0.0129211	0.0350712	0.0824952	0.114061	0.152975	0.192549	0.207221	0.219499	0.225512	0.232661	0.234036	0.234136	0.233441	0.227608	0.225415	0.222188	0.225597	0.216855	0.211264	0.211507	0.206471	0.205086	0.205774	0.203289	0.201956	0.191846	0.179827	0.178626	0.167275
	344	0	0.0065008	0.017287	0.0446023	0.0577699	0.0671397	0.0713887	0.0678427	0.0634304	0.0596376	0.0490056	0.0480855	0.0355602	0.0309395	0.0238705	0.0205955	0.0165102	0.00303724	-0.00695229	-0.0182714	-0.0270777	-0.0516204	-0.0546306	-0.0732729	-0.0797007	-0.0842978	-0.0842978	-0.0802322	-0.0986941	-0.107733
	345	0	0.00279852	0.0039461	-0.00128805	-0.0155598	-0.027741	-0.0243604	-0.014991	0.00291947	-0.00476403	3.75432e-05	0.0237813	0.00362075	-0.0482688	-0.0463443	-0.0517225	-0.0659738	-0.087896	-0.0863303	-0.106149	-0.123819	-0.139584	-0.168929	-0.168929	-0.18705	NaN	NaN	NaN	NaN	NaN
	346	0	0.00983382	0.0214922	0.0436719	0.0712004	0.0983635	0.115298	0.142665	0.142194	0.142048	0.127199	0.127996	0.124525	0.12224	0.0817582	0.0586418	0.0258771	0.00360637	-0.0197107	-0.0208057	-0.0208057	-0.0173271	-0.0632912	-0.0579642	-0.0819762	-0.0969105	-0.0969105	-0.128921	-0.128921	-0.128921
	347	0	0.0147957	0.0299528	0.0485973	0.0625868	0.0864705	0.0986866	0.0872374	0.102283	0.125101	0.128506	0.128537	0.114081	0.0942438	0.109159	0.0563986	0.06334	0.0610314	0.0627929	0.0401637	-0.0203323	0.012767	NaN	NaN	NaN	NaN	NaN	NaN	NaN	NaN
	348	0	0.00735518	0.0171749	0.0420543	0.0688265	0.0736544	0.0881285	0.101184	0.105917	0.0949042	0.0907719	0.0859197	0.0813596	0.0723398	0.066709	0.0571345	0.045711	0.035409	0.041347	0.0328462	0.0329524	0.0135068	0.00211468	-0.072212	NaN	NaN	NaN	NaN	NaN	NaN
	349	0	0.0076786	0.0440842	0.0774749	0.101563	0.114357	0.12343	0.138859	0.142099	0.142656	0.138774	0.139179	0.13462	0.12614	0.124148	0.119351	0.121583	0.116109	0.111773	0.100709	0.0981414	0.0928985	0.080881	0.0828006	0.0783111	0.0518883	0.0477812	0.0391825	0.0195984	0.0106902
	350	0	0.0139315	0.0348635	0.0719358	0.118905	0.172201	0.191885	0.199885	0.195676	0.193047	0.185817	0.170733	0.153751	0.137569	0.123766	0.118666	0.0970427	0.0842836	0.0669233	0.0625695	0.0355888	0.0327531	0.0176828	0.00679035	0.00628145	0.00426561	-0.00275809	-0.00275809	-0.00214668	-0.0091647
	351	0	0.000798481	0.00040635	0.00869881	0.0110129	0.0205292	0.0317868	0.0586881	0.0676959	0.0700611	0.0580584	0.0562399	0.0384109	0.0377908	0.0356671	0.0286228	0.0201293	0.0145314	0.0129226	0.000224734	-0.000940376	-0.000940376	-0.000940376	-0.000940376	-0.00192234	-0.00192234	-0.00192234	NaN	NaN	NaN
	352	0	0.014501	0.0270398	0.0646349	0.116097	0.145212	0.175296	0.193501	0.193697	0.179388	0.160634	0.14091	0.121051	0.0965302	0.0816199	0.0699296	0.0487332	0.0613458	0.0635365	0.0305994	0.0408647	0.0395253	0.0395253	0.0274531	0.0274531	0.0311645	0.0311645	0.0106855	0.00171928	0.0044669
	353	0	0.00737158	0.0294397	0.0515937	0.0651295	0.0647825	0.0528458	0.0363129	0.0217765	0.0258418	0.0225558	0.0127317	0.00681606	0.00813144	0.0143546	0.0298223	0.0146418	0.0196369	0.0337541	0.0352525	-0.00602589	-0.0416728	-0.0637376	-0.0689756	-0.0636026	-0.0908376	-0.0991857	-0.0991857	-0.115419	-0.0751433
	354	0	0.0083743	0.0226924	0.0452035	0.0656448	0.0400852	0.0272464	0.0194166	0.00995434	-0.0128809	-0.0263981	-0.0356219	-0.0447351	-0.0586564	-0.056444	-0.0679899	-0.0541447	-0.019976	NaN	NaN	NaN	NaN	NaN	NaN	NaN	NaN	NaN	NaN	NaN	NaN

## Sheet: Fig 3A, SU
		pgain
		1	0.48939	0.239503	0.11721	0.0573615	0.0280722	0.0137382	0.00672336	0.00329034	0.00161026	0.000788046	0.000385662	0.000188739	9.23671e-05	4.52035e-05	2.21222e-05	1.08264e-05	5.29832e-06	2.59294e-06	1.26896e-06	6.21017e-07	3.0392e-07	1.48735e-07	7.27895e-08	3.56225e-08	1.74333e-08	8.53168e-09	4.17532e-09	2.04336e-09	1e-09
SU #	1	0	0.0004505	0.010165	0.0186668	0.0349542	0.0396758	0.0547409	0.0767276	0.0889462	0.0762035	0.0750166	0.0746996	0.0766278	0.0751667	0.0788886	0.0730656	0.0642642	0.0612174	0.0488635	0.0449362	0.0420069	0.0234812	0.0110873	0.0103492	-0.00554924	-0.0569275	-0.0862397	-0.0809292	-0.0695237	-0.0573431
	2	0	0.00256892	0.0113153	0.0212392	0.0284681	0.0361144	0.0417665	0.0464591	0.0503359	0.0524968	0.0547703	0.0551098	0.0569389	0.0571548	0.0576364	0.0577219	0.0581844	0.0582374	0.0578515	0.0579735	0.0571011	0.0570931	0.0567939	0.05719	0.057198	0.0571597	0.0569237	0.0574542	0.0576904	0.0575802
	3	0	0.00256892	0.0113153	0.0212392	0.0284681	0.0361144	0.0417665	0.0464591	0.0503359	0.0524968	0.0547703	0.0551098	0.0569389	0.0571548	0.0576364	0.0577219	0.0581844	0.0582374	0.0578515	0.0579735	0.0571011	0.0570931	0.0567939	0.05719	0.057198	0.0571597	0.0569237	0.0574542	0.0576904	0.0575802
	4	0	0.011891	0.0410235	0.0647773	0.0879231	0.102767	0.112946	0.1169	0.115507	0.109375	0.108772	0.108239	0.105266	0.101818	0.101014	0.0995942	0.0980953	0.0918759	0.0901598	0.0895367	0.0845377	0.0811383	0.075704	0.0691145	0.0547849	0.039873	0.0349176	0.0212425	-0.00176225	-0.000682083
	5	0	0.0028806	0.0043037	-0.0011352	0.0109893	0.0126345	0.00816805	0.00764427	0.00931778	-0.0054035	0.000382074	-0.00969643	-0.0137769	-0.0205397	-0.0159212	-0.0241486	-0.015418	-0.064029	-0.0664552	-0.0491325	-0.0551204	-0.0836442	-0.0954563	-0.086182	-0.129736	-0.170131	-0.170131	-0.155327	-0.155327	-0.155327
	6	0	0.0028806	0.0043037	-0.0011352	0.0109893	0.0126345	0.00816805	0.00764427	0.00931778	-0.0054035	0.000382074	-0.00969643	-0.0137769	-0.0205397	-0.0159212	-0.0241486	-0.015418	-0.064029	-0.0664552	-0.0491325	-0.0551204	-0.0836442	-0.0954563	-0.086182	-0.129736	-0.170131	-0.170131	-0.155327	-0.155327	-0.155327
	7	0	0.00727992	0.0272611	0.04155	0.0756238	0.0941809	0.110299	0.11088	0.117702	0.112756	0.103356	0.0853306	0.0734726	0.0585648	0.043267	0.0277292	0.0282486	0.0220475	-0.0172494	-0.00620314	-0.00620314	-0.00620314	NaN	NaN	NaN	NaN	NaN	NaN	NaN	NaN
	8	0	0.00727992	0.0272611	0.04155	0.0756238	0.0941809	0.110299	0.11088	0.117702	0.112756	0.103356	0.0853306	0.0734726	0.0585648	0.043267	0.0277292	0.0282486	0.0220475	-0.0172494	-0.00620314	-0.00620314	-0.00620314	NaN	NaN	NaN	NaN	NaN	NaN	NaN	NaN
	9	0	0.0144268	0.0467692	0.0771126	0.107084	0.118311	0.129583	0.128155	0.126649	0.125419	0.12189	0.120685	0.116738	0.11615	0.112865	0.110155	0.102809	0.0973247	0.0950081	0.0945483	0.0923347	0.0903071	0.0860213	0.0799499	0.0738311	0.0721369	0.0722763	0.0727203	0.0640068	0.0606152
	10	0	0.00218029	0.0128927	0.0253191	0.0418909	0.0522175	0.0570649	0.0722133	0.0768976	0.0805514	0.0834863	0.0805478	0.0788362	0.074236	0.0760458	0.0773245	0.0759768	0.0716923	0.0671396	0.0617029	0.0610734	0.0595979	0.0578248	0.0598616	0.0600223	0.0595871	0.0600747	0.0577877	0.0503041	0.0267095
	11	0	0.0144268	0.0467692	0.0771126	0.107084	0.118311	0.129583	0.128155	0.126649	0.125419	0.12189	0.120685	0.116738	0.11615	0.112865	0.110155	0.102809	0.0973247	0.0950081	0.0945483	0.0923347	0.0903071	0.0860213	0.0799499	0.0738311	0.0721369	0.0722763	0.0727203	0.0640068	0.0606152
	12	0	0.013995	0.0474067	0.0641998	0.073706	0.0792714	0.0956144	0.112121	0.103393	0.107197	0.113574	0.099069	0.0870757	0.0862993	0.0504663	0.0348015	-0.0103456	-0.0413458	-0.0821539	-0.0757546	-0.082912	-0.102828	-0.130883	-0.13265	NaN	NaN	NaN	NaN	NaN	NaN
	13	0	0.000390451	0.0177458	0.017107	0.0549254	0.0850108	0.114226	0.146663	0.165098	0.19177	0.194147	0.184123	0.175649	0.185931	0.178654	0.169174	0.158455	0.14315	0.0982654	0.0537392	-0.0333249	-0.0425844	-0.0687769	-0.113057	-0.137589	-0.133947	-0.180037	-0.168222	-0.165745	-0.192494
	14	0	0.013995	0.0474067	0.0641998	0.073706	0.0792714	0.0956144	0.112121	0.103393	0.107197	0.113574	0.099069	0.0870757	0.0862993	0.0504663	0.0348015	-0.0103456	-0.0413458	-0.0821539	-0.0757546	-0.082912	-0.102828	-0.130883	-0.13265	NaN	NaN	NaN	NaN	NaN	NaN
	15	0	0.00312915	0.0114542	0.0232509	0.0376209	0.0498972	0.0733018	0.0948317	0.115127	0.12533	0.127603	0.128277	0.12927	0.133937	0.136794	0.133572	0.133294	0.138864	0.136374	0.138705	0.139882	0.13825	0.135953	0.136348	0.129095	0.118524	0.11881	0.118412	0.114063	0.113548
	16	0	0.00535612	0.0212679	0.0349202	0.0584685	0.0795687	0.0965418	0.112472	0.115762	0.115919	0.116535	0.116591	0.113816	0.112333	0.110402	0.107389	0.107069	0.102936	0.103091	0.100337	0.100338	0.0988246	0.0962052	0.0944883	0.0933666	0.0934141	0.094054	0.0926356	0.0930533	0.0929866
	17	0	0.0105011	0.0490496	0.0661374	0.0764248	0.0892566	0.0955751	0.0934431	0.0939393	0.0910764	0.08501	0.0817813	0.0766574	0.0733088	0.0636225	0.059118	0.0494707	0.0447255	0.033795	0.0236908	0.0134871	0.0122673	0.0125713	0.0205569	0.0134244	0.0276648	0.033585	0.0149038	-0.0257472	-0.0820303
	18	0	0.00145108	-0.00592217	-0.00688962	-0.0103296	-0.022108	-0.0245159	-0.0204525	-0.0216004	-0.0340028	-0.0301629	-0.03613	-0.0479241	-0.0523793	-0.0364559	-0.0433092	-0.0334974	-0.0670731	-0.10763	-0.131841	-0.0786691	-0.0786691	NaN	NaN	NaN	NaN	NaN	NaN	NaN	NaN
	19	0	0.00322237	0.0103318	0.0239491	0.0441788	0.0603486	0.0709827	0.0780263	0.0840558	0.0922106	0.0988288	0.102816	0.108124	0.108298	0.109932	0.110118	0.108915	0.105687	0.105506	0.102718	0.101585	0.0999044	0.0989069	0.0997058	0.101104	0.0990783	0.0993935	0.0998036	0.0996117	0.0982331
	20	0	0.00290985	0.00102675	0.0119683	0.0290879	0.0443899	0.069189	0.0895871	0.109926	0.121926	0.121984	0.133731	0.135077	0.137559	0.136021	0.131042	0.129424	0.125896	0.122437	0.123435	0.120051	0.114577	0.11087	0.108272	0.110517	0.0972128	0.0972128	0.0886526	0.0919178	0.0825948
	21	0	0.00355603	0.00817099	0.0173377	0.0257098	0.0337829	0.0405401	0.0472722	0.0488569	0.0500248	0.0506304	0.049602	0.0469577	0.04737	0.0480569	0.0493637	0.052272	0.0580931	0.0603892	0.0663323	0.0661603	0.0663546	0.0655174	0.0716864	0.0679469	0.0693564	0.0709249	0.0690748	0.0686584	0.0689389
	22	0	0.000423533	-0.00400552	-0.00672335	0.00719187	0.023963	0.0395539	0.057951	0.0832298	0.112579	0.147206	0.167855	0.155995	0.164	0.181163	0.187429	0.178655	0.167076	0.131297	0.0536377	-0.00177641	-0.00484896	-0.0318435	-0.0489437	NaN	NaN	NaN	NaN	NaN	NaN
	23	0	0.00201064	0.00428499	-0.00127944	0.00402179	-0.00759539	-0.0153572	0.0144001	0.0355101	0.064424	0.080662	0.0947061	0.116182	0.110743	0.0962659	0.09668	0.0607858	-0.0134289	-0.0134289	-0.0456408	-0.0456408	-0.0724249	-0.0897691	NaN	NaN	NaN	NaN	NaN	NaN	NaN
	24	0	0.00379785	0.00797145	0.00150846	0.00750166	0.00868672	0.015239	0.0284849	0.0179297	0.0360707	0.00341128	-0.0154593	-0.0302804	-0.0702741	-0.0559388	-0.05969	-0.0594023	-0.105947	-0.109559	-0.116678	-0.128632	-0.135008	-0.168014	-0.173965	-0.126663	NaN	NaN	NaN	NaN	NaN
	25	0	0.00690431	0.0191504	0.034909	0.0687584	0.117033	0.157392	0.177732	0.210662	0.217559	0.21922	0.2128	0.217476	0.207871	0.191604	0.190226	0.169878	0.149697	0.127403	0.101544	0.0979754	0.0959951	0.0854293	0.0807213	0.0699468	0.0548037	0.0460796	0.0295956	0.0223223	0.0192205
	26	0	0.000381087	-0.010478	-0.0161793	-0.031688	-0.0449419	-0.0703113	-0.079089	-0.0857287	-0.0844773	-0.0880689	-0.0910591	-0.0937527	-0.106805	-0.124437	-0.117976	-0.11531	-0.110945	-0.102422	-0.0812547	-0.091579	-0.113696	-0.110432	-0.110432	-0.110432	-0.138263	-0.138263	-0.138263	-0.138263	-0.138263
	27	0	0.000985508	0.0119672	0.0202005	0.0110583	0.00336619	0.00463572	0.00542652	0.00466208	0.0166539	-0.000708399	0.000826141	-0.00397746	-0.028669	-0.0613939	-0.0680616	-0.0561823	-0.0706322	-0.0660771	NaN	NaN	NaN	NaN	NaN	NaN	NaN	NaN	NaN	NaN	NaN
	28	0	0.011006	0.0428074	0.0770928	0.112524	0.135881	0.157243	0.169968	0.172944	0.176536	0.179551	0.182788	0.184763	0.185071	0.184816	0.184226	0.18359	0.184694	0.184227	0.18468	0.184046	0.184981	0.184481	0.183868	0.182768	0.181873	0.182074	0.179153	0.177042	0.176389
	29	0	0.0067835	0.0184869	0.0409716	0.0606319	0.0754992	0.0790576	0.0882282	0.0876585	0.0889899	0.0888789	0.0854196	0.0857859	0.0826891	0.0802623	0.0795107	0.0764895	0.0744295	0.0722153	0.0708656	0.0720156	0.0718824	0.0708068	0.0675098	0.0680019	0.0683654	0.0691543	0.0674738	0.0673758	0.0648316
	30	0	0.00775691	0.0285557	0.057451	0.0809298	0.097065	0.102907	0.102011	0.0989623	0.0975478	0.0941658	0.0943614	0.0976065	0.0944283	0.093319	0.0881702	0.0800853	0.0777473	0.0775684	0.0751728	0.0726574	0.0702218	0.069664	0.0680672	0.0679597	0.0685304	0.0685304	0.0679345	0.0710267	0.069436
	31	0	0.00635348	0.030012	0.0474737	0.0525299	0.0582197	0.0634851	0.0684411	0.0691095	0.0704166	0.0721768	0.0731034	0.0725028	0.0714248	0.0701553	0.070127	0.0689594	0.0681702	0.0675413	0.0663388	0.0653926	0.065236	0.0635431	0.0608689	0.0581498	0.0568957	0.0540579	0.0533166	0.0536389	0.0540764
	32	0	0.00172274	0.0147791	0.00957994	0.0325445	0.0462467	0.0715433	0.0867637	0.0966984	0.0943873	0.0854108	0.0868248	0.0951625	0.0911084	0.0881803	0.0849566	0.0840838	0.0706168	0.0723101	0.0485788	0.0521606	0.04713	0.0365638	0.0311939	0.0122156	-0.0186967	-0.0210381	-0.072046	-0.0892816	-0.114589
	33	0	-0.000742696	0.00518951	0.0217841	0.0386272	0.0607865	0.0872048	0.103083	0.126384	0.144728	0.149658	0.152898	0.156619	0.162624	0.167587	0.163633	0.162327	0.166349	0.168848	0.169455	0.169163	0.170325	0.171689	0.176245	0.177285	0.181193	0.172885	0.172474	0.173261	0.173128
	34	0	0.00586876	0.00497853	0.0201931	0.0722001	0.1171	0.142777	0.15573	0.15994	0.162049	0.160669	0.147691	0.149778	0.142047	0.136472	0.131897	0.132854	0.129831	0.129683	0.138225	0.136955	0.12577	0.115498	0.12047	0.107274	0.107274	0.106693	0.103955	0.101151	0.0836603
	35	0	-0.000479894	-0.00496153	-0.00745411	-0.0124956	-0.0129406	-0.0108155	-0.0105736	-0.0131623	-0.00810809	-0.00836852	-0.0100968	-0.0121117	-0.0109175	-0.0112075	-0.0125034	-0.0135533	-0.0143235	-0.0161352	-0.0180554	-0.0160162	-0.0155546	-0.0167223	-0.0141626	-0.0173471	-0.0181739	-0.0184737	-0.0183944	-0.0191751	-0.0215652
	36	0	-0.00877999	-0.0234348	-0.0459227	-0.0638013	-0.0761126	-0.0624174	-0.0593413	-0.0506943	-0.0540359	-0.0649905	-0.0570429	-0.059236	-0.0741199	-0.0629759	-0.0628224	-0.043486	-0.0493734	-0.0517109	-0.0480817	-0.0418782	-0.0617552	-0.0530532	-0.0413282	-0.0570058	-0.0560044	-0.0560044	-0.0472223	-0.0646166	-0.0646166
	37	0	0.00125011	0.0114637	0.0194286	0.0397567	0.0582383	0.0784077	0.0859866	0.0930298	0.097222	0.0996558	0.105502	0.10722	0.104002	0.101939	0.100304	0.100327	0.0971248	0.0968841	0.0975343	0.0955818	0.093869	0.0925644	0.0921465	0.0915096	0.092569	0.0920038	0.0927662	0.0930373	0.0915605
	38	0	0.0049868	0.0372712	0.0710528	0.108533	0.134303	0.14623	0.149034	0.146173	0.138979	0.139607	0.137059	0.139048	0.138306	0.136152	0.135611	0.133426	0.133076	0.132876	0.133153	0.130728	0.130753	0.127169	0.125058	0.118681	0.116038	0.113819	0.110447	0.106001	0.100413
	39	0	0.0027625	0.0185504	0.0465709	0.0877103	0.121187	0.142484	0.151018	0.162781	0.17208	0.173181	0.173403	0.173818	0.176276	0.175688	0.172956	0.172841	0.173018	0.17118	0.164082	0.164353	0.166035	0.161581	0.158829	0.154636	0.152647	0.145297	0.141656	0.13582	0.137022
	40	0	0.0121999	0.0471511	0.0875542	0.125399	0.145677	0.168837	0.179858	0.18254	0.188779	0.190627	0.192072	0.186527	0.186957	0.186066	0.188944	0.189394	0.185636	0.175897	0.168442	0.163356	0.158421	0.145302	0.134774	0.14073	0.133316	0.12589	0.118779	0.112038	0.103426
	41	0	0.00360546	0.0104495	0.0214141	0.029369	0.0422726	0.066964	0.094322	0.109657	0.126961	0.133747	0.123201	0.115497	0.107238	0.0842938	0.0755483	0.0456638	0.0419793	0.00866445	-0.00821702	-0.0435968	-0.106519	-0.15764	-0.183115	-0.170318	-0.198095	-0.233366	-0.240535	-0.297608	-0.282776
	42	0	0.00817686	0.0249151	0.0422489	0.073058	0.0874562	0.0856867	0.0771933	0.0710576	0.0499677	0.0285802	-0.0386373	-0.0592529	-0.0943498	-0.114981	-0.139247	-0.157607	-0.161912	-0.194182	-0.201777	-0.215326	-0.201303	-0.207119	-0.229276	-0.195231	-0.195231	NaN	NaN	NaN	NaN
	43	0	0.0153552	0.0366196	0.0754053	0.103227	0.124107	0.128067	0.126117	0.128903	0.126418	0.126213	0.1262	0.125084	0.125747	0.123965	0.123034	0.124093	0.12458	0.124227	0.123902	0.12344	0.123906	0.123315	0.122822	0.123092	0.122946	0.123336	0.122122	0.122304	0.120191
	44	0	0.000971283	0.0174739	0.0366265	0.0456856	0.0653377	0.0776033	0.0784966	0.0769963	0.0749822	0.0744247	0.0697019	0.0675508	0.061109	0.0575912	0.0545577	0.0548582	0.05175	0.0495024	0.0449864	0.0458886	0.0439635	0.0429522	0.0381001	0.0370329	0.0384194	0.0349656	0.0357502	0.0344795	0.0343569
	45	0	0.00944867	0.0165763	0.0145891	0.013516	0.01674	0.0275823	0.0288414	0.030881	0.0345961	0.0325798	0.0327666	0.0288714	0.0307744	0.0309556	0.0262436	0.0255508	0.0219617	0.0179556	0.0152594	0.0100138	0.00963588	0.00495441	0.00148692	0.00157978	-0.00217442	-0.00203442	-0.0127858	-0.0200108	-0.0222507
	46	0	0.00842054	0.0494683	0.0949023	0.135567	0.159976	0.185805	0.200173	0.210685	0.213322	0.223054	0.226317	0.223825	0.22123	0.226504	0.228468	0.224056	0.231293	0.225125	0.22356	0.219084	0.214429	0.209732	0.209329	0.208987	0.197913	0.193618	0.196932	0.18921	0.18921
	47	0	0.00758559	0.0133042	0.0100519	0.0161915	0.0204465	0.0194923	0.0178781	0.0180976	0.0198284	0.0191555	0.0184381	0.0170255	0.0149522	0.014363	0.0132068	0.0141778	0.0125976	0.0114811	0.00376694	-0.00524274	-0.00501672	-0.00217418	-0.00189881	-0.00546878	-0.0102743	-0.00912907	-0.00837358	-0.00792741	-0.00578906
	48	0	-0.000693195	-0.0181088	-0.0404037	-0.0606439	-0.0836102	-0.0981646	-0.121941	-0.123728	-0.125073	-0.11577	-0.11884	-0.108981	-0.111169	-0.118713	-0.156323	-0.16675	-0.140546	-0.147986	-0.152036	-0.164484	-0.148838	-0.132832	NaN	NaN	NaN	NaN	NaN	NaN	NaN
	49	0	0.00251082	0.00384317	0.0187706	0.0229539	0.0421055	0.0591871	0.0573628	0.067687	0.0831047	0.0838529	0.122626	0.137931	0.159923	0.161454	0.171012	0.139325	0.126724	0.126957	0.112236	0.112236	0.112236	0.154895	0.112341	0.0684709	0.0684709	0.0684709	0.0234772	-0.0116741	NaN
	50	0	0.00160465	0.0167756	0.0208982	0.029537	0.0411207	0.0484969	0.0475585	0.0461336	0.0470898	0.0439172	0.0423075	0.0403356	0.0375951	0.0364256	0.0364192	0.036629	0.0364441	0.0362003	0.0364486	0.0367768	0.0367248	0.0364447	0.0342264	0.0358254	0.0349618	0.0332883	0.0339882	0.0326924	0.0315496
	51	0	-0.000295456	0.0086259	0.0173284	0.0197747	0.0252568	0.0372254	0.0406796	0.0403747	0.0380789	0.0406712	0.0325466	0.0281177	0.0240968	0.0139511	0.014384	0.0113484	0.00543481	-0.00790789	-0.00662952	-0.0130752	-0.0058581	-0.0107917	-0.000179698	-0.000179698	-0.00146828	0.00220853	0.00853857	0.0158307	0.0182449
	52	0	0.00398089	0.0047377	0.000596406	0.00444323	0.00203132	0.00320967	-0.00141524	0.000264774	0.000852387	0.00741053	0.00598473	0.00427613	0.00439603	0.00445867	-0.00029473	-0.00110928	-0.0032006	-0.00452386	-0.00741876	-0.00871779	-0.00661417	-0.00525186	-0.00539735	-0.00449744	-0.00436903	-0.00454943	-0.00688937	-0.0109521	-0.0125207
	53	0	0.00201375	0.0211564	0.0775834	0.121645	0.174531	0.224579	0.260026	0.281088	0.289588	0.297737	0.298304	0.299944	0.299432	0.297937	0.303959	0.308919	0.310985	0.314249	0.315333	0.317162	0.316547	0.319715	0.31569	0.313106	0.310564	0.314654	0.315029	0.318096	0.313687
	54	0	0.0115591	0.039194	0.0802444	0.120049	0.151365	0.171965	0.189513	0.195202	0.19646	0.196982	0.193415	0.188125	0.184468	0.181605	0.180271	0.178195	0.17764	0.174652	0.172093	0.171465	0.171329	0.171207	0.171737	0.169876	0.170201	0.171053	0.169097	0.168448	0.17071
	55	0	0.00344601	0.0138753	0.0259859	0.0457806	0.0559697	0.0635038	0.0699052	0.0767631	0.0794155	0.0813715	0.0836453	0.0869284	0.0884365	0.0886567	0.0903674	0.091833	0.0928719	0.0942017	0.0948758	0.0963192	0.0957959	0.0959777	0.0958237	0.0961092	0.0963585	0.0962158	0.096178	0.096287	0.0969285
	56	0	0.00246455	0.0328237	0.0687196	0.0739811	0.0775078	0.0740066	0.0706121	0.0707559	0.0628364	0.0588744	0.0484208	0.0470992	0.0406122	0.0405819	0.0390268	0.0399684	0.0373589	0.0382601	0.0350109	0.0272384	0.0230215	0.0187013	0.0111957	0.00482998	-0.00030341	-0.00336777	-0.00131675	-0.00422669	-0.00772163
	57	0	0.00288549	0.0299841	0.0581746	0.0834443	0.105635	0.12372	0.14878	0.1587	0.166363	0.169709	0.173989	0.178149	0.176514	0.175603	0.17458	0.176508	0.175305	0.175018	0.171105	0.167765	0.165231	0.157088	0.160014	0.162802	0.162362	0.15686	0.144488	0.14416	0.145869
	58	0	0.0166542	0.0638755	0.100282	0.120786	0.137421	0.14729	0.153476	0.1572	0.159371	0.157955	0.157556	0.156285	0.154986	0.15182	0.150912	0.149768	0.149761	0.147252	0.146408	0.143829	0.140558	0.137404	0.133356	0.130828	0.131233	0.129168	0.125147	0.120661	0.118366
	59	0	0.003642	0.0190216	0.0267974	0.050783	0.0438977	0.0660076	0.0688724	0.0655699	0.0535259	0.0536498	0.0524628	0.0190668	0.012184	-0.00274366	-0.0250769	-0.0416718	-0.0648576	-0.0835208	-0.115926	-0.115926	-0.141714	-0.141714	-0.142644	-0.142644	-0.142644	-0.142644	-0.142644	NaN	NaN
	60	0	0.0154968	0.0464105	0.0811245	0.104959	0.134111	0.151047	0.170252	0.177454	0.180068	0.175792	0.175414	0.179089	0.176591	0.170677	0.168143	0.16983	0.168508	0.170894	0.168907	0.166783	0.165096	0.158714	0.150037	0.149464	0.150685	0.148483	0.146043	0.139221	0.139829
	61	0	-0.00119905	-1.71307e-05	-0.0061282	-0.010874	-0.0157881	-0.0182506	-0.0249686	-0.0289078	-0.0219623	-0.0242292	-0.026612	-0.0270591	-0.0256155	-0.024705	-0.0213965	-0.0236433	-0.0209061	-0.0245273	-0.0252262	-0.0288011	-0.0262747	-0.0262402	-0.0271356	-0.0270751	-0.0254712	-0.0223104	-0.0212286	-0.0167292	-0.014004
	62	0	8.23001e-05	0.00776119	0.0084293	0.0129477	0.0178945	0.0172542	0.0363088	0.0402021	0.0442904	0.0569761	0.0501138	0.0442519	0.0235423	0.00776426	0.00335678	0.00361515	0.00512118	0.00530158	-0.00450914	-0.00812262	-0.00687101	-0.027335	-0.0336094	-0.0507667	-0.0505116	-0.0613854	-0.0861464	-0.100551	-0.101685
	63	0	0.00462712	-0.0130252	-0.0236027	-0.0289915	-0.0403091	-0.0391257	-0.0313128	-0.0387942	-0.0350027	-0.0388883	-0.032188	-0.0250847	-0.0468504	-0.049616	-0.0452992	-0.0300722	-0.072489	-0.0854282	NaN	NaN	NaN	NaN	NaN	NaN	NaN	NaN	NaN	NaN	NaN
	64	0	0.0116166	0.0400718	0.0747125	0.0978578	0.107779	0.111108	0.122158	0.117478	0.113402	0.103851	0.0929934	0.0822331	0.0761334	0.0731189	0.0698935	0.0692421	0.0653325	0.0644822	0.0624784	0.0589563	0.0572982	0.053637	0.0542494	0.0519741	0.0499107	0.0497068	0.0487041	0.0487041	0.0481444
	65	0	0.0102779	0.0431411	0.0623921	0.0838739	0.101811	0.115133	0.123833	0.130867	0.130434	0.11648	0.109088	0.0946869	0.0832139	0.0746853	0.0687984	0.0712091	0.069078	0.0754534	0.0454618	0.038494	0.0434718	0.0246526	0.00385811	-0.0307669	-0.0281885	-0.0326122	-0.0218483	-0.0618711	-0.0632155
	66	0	0.00916138	0.0311196	0.0585544	0.0779913	0.0957527	0.108428	0.120139	0.124143	0.120597	0.12262	0.118985	0.117178	0.116042	0.110332	0.107241	0.104744	0.100854	0.0964648	0.0903406	0.0861154	0.0831062	0.0815482	0.0763234	0.0747784	0.0722827	0.0684394	0.0662455	0.0590427	0.057723
	67	0	0.00359517	0.00196607	-0.000233715	0.0188704	0.0319002	0.0337646	0.0436179	0.0414252	0.0474114	0.0298617	-0.00417253	-0.0657199	-0.112905	-0.108511	-0.137819	-0.167751	-0.175114	-0.154448	-0.263574	-0.232256	-0.182279	NaN	NaN	NaN	NaN	NaN	NaN	NaN	NaN
	68	0	0.00254648	0.0202998	0.0354779	0.0446852	0.0515122	0.0803344	0.101567	0.111906	0.106564	0.10018	0.0869779	0.0782857	0.0752486	0.0582789	0.04661	0.0397988	0.0248814	0.0123311	0.00809797	0.00731393	0.00476189	0.00812119	-0.026908	-0.0685336	-0.111972	NaN	NaN	NaN	NaN
	69	0	-0.00039943	-1.88216e-06	0.0176036	0.0268451	0.0314668	0.0454947	0.0443594	0.0346557	0.0361046	0.0207225	-0.000232914	-0.0316695	-0.0448599	-0.0679827	-0.0698512	-0.0888721	-0.102734	-0.102734	-0.108765	NaN	NaN	NaN	NaN	NaN	NaN	NaN	NaN	NaN	NaN
	70	0	0.00720668	0.0252641	0.0592055	0.0853688	0.106097	0.124805	0.138252	0.147729	0.156364	0.152804	0.14844	0.142444	0.139322	0.135848	0.134859	0.124419	0.111473	0.103806	0.0943912	0.086263	0.0783826	0.0712567	0.0553562	0.0388813	0.0287423	0.00757965	-0.0167955	-0.0247373	-0.0342887
	71	0	0.00561615	0.0264729	0.0528779	0.0804164	0.109705	0.126613	0.137677	0.138692	0.139333	0.142868	0.139199	0.140592	0.137854	0.139171	0.135769	0.133839	0.132017	0.129073	0.123837	0.120626	0.113711	0.104136	0.0993301	0.0907668	0.0844658	0.0761858	0.0728116	0.0675455	0.0610979
	72	0	0.00674759	0.0245051	0.0441432	0.0597431	0.0766994	0.0809003	0.0945542	0.0995116	0.103911	0.108598	0.109156	0.10088	0.0874889	0.0781359	0.0758159	0.0655721	0.0664446	0.0612097	0.0569641	0.049836	0.0448856	0.0458939	0.0487616	0.0406835	0.0187709	0.00199503	0.00276024	-0.0268638	-0.0703051
	73	0	-0.00027936	0.0116751	0.0232861	0.0213861	0.0152161	0.0220454	0.0477977	0.0549072	0.0350729	0.0366478	0.0727674	0.0465015	0.0311287	-0.0170276	-0.032969	-0.0329552	-0.120873	-0.120873	-0.151105	NaN	NaN	NaN	NaN	NaN	NaN	NaN	NaN	NaN	NaN
	74	0	0.000948534	0.00698541	0.0145511	0.0352088	0.0382376	0.0277401	0.0290241	0.0284166	0.0192565	0.0119214	0.00647404	-0.00176611	-0.0026821	-0.0114118	-0.0139197	-0.0167291	-0.0208679	-0.0229734	-0.0226358	-0.0223902	-0.0297024	-0.0322078	-0.0435116	-0.0498729	-0.0549311	-0.0592598	-0.068695	-0.0756545	-0.0798735
	75	0	-0.00107383	-0.000733169	0.00135042	-0.00709904	0.0126104	0.00397092	-0.0151357	-0.032622	-0.0307457	-0.0247901	-0.0214166	-0.0195904	-0.0226871	-0.0260929	-0.0178884	-0.00982811	0.0130171	0.0177166	0.0241262	0.0167959	0.0172268	0.0172268	0.0118074	0.000745054	0.000745054	-0.0284475	-0.0256908	-0.0516533	-0.0510857
	76	0	0.000730636	-0.00210699	-0.00254799	-0.0385495	-0.0683993	-0.0685673	-0.066868	-0.0664251	-0.0715883	-0.0833147	-0.0762551	-0.0776121	-0.0790609	-0.0789358	-0.0854654	-0.0828573	-0.0649002	-0.0680851	-0.0642854	-0.0613829	-0.0454331	-0.0607061	-0.063944	-0.0654369	-0.0571479	-0.0549288	-0.0389724	-0.0445085	-0.0233036
	77	0	0.00214612	0.0011433	0.0146956	0.0298463	0.0416478	0.0563697	0.0747171	0.0899936	0.0802614	0.0628191	0.0605557	0.0280688	0.0205899	-0.0566705	-0.112693	-0.146047	-0.141943	-0.141943	-0.116667	NaN	NaN	NaN	NaN	NaN	NaN	NaN	NaN	NaN	NaN
	78	0	0.0094244	0.0236256	0.0370635	0.0467687	0.0605938	0.0617206	0.0712912	0.0805536	0.0801761	0.093236	0.095931	0.099021	0.0948827	0.0913979	0.0888407	0.0789511	0.0787886	0.0719686	0.0703547	0.0704163	0.0715788	0.0695812	0.067321	0.0652848	0.0636531	0.0603934	0.0552222	0.054503	0.0529628
	79	0	0.00162936	0.0121037	0.0215035	0.0657219	0.0820965	0.100599	0.126595	0.150596	0.160521	0.158648	0.158706	0.144368	0.145694	0.118295	0.112625	0.100665	0.0924679	0.0896549	0.0741768	0.0425101	0.0206698	NaN	NaN	NaN	NaN	NaN	NaN	NaN	NaN
	80	0	0.00418094	0.0202872	0.0391194	0.0678217	0.0883045	0.114641	0.12874	0.138052	0.137506	0.138515	0.133568	0.127697	0.113939	0.10196	0.0909067	0.0823977	0.0712917	0.0674999	0.0653252	0.0580603	0.0573223	0.055007	0.0486712	0.0451748	0.0295061	0.0225285	0.0197734	0.0156842	0.0235965
	81	0	0.000663778	0.00589648	0.00635725	-0.0150943	-0.0026818	0.00556554	0.00519071	0.00688691	-0.0116689	-0.0153821	-0.0223669	-0.0252783	-0.0292457	-0.0290435	-0.0323119	-0.0442476	-0.0464102	-0.0546605	-0.0566106	-0.0566106	-0.0577895	-0.056615	-0.0516878	-0.0425983	-0.0425983	-0.0415772	-0.0415772	-0.0415772	-0.0415772
	82	0	-0.00948143	-0.0207024	-0.0249699	-0.0188793	-0.0135068	-0.000365645	0.00412029	0.00861589	0.00911766	0.0252693	0.0258053	0.0426732	0.0330352	0.026959	0.0111099	-0.000916066	-0.0728333	-0.0340966	NaN	NaN	NaN	NaN	NaN	NaN	NaN	NaN	NaN	NaN	NaN
	83	0	-0.0121026	-0.0429339	-0.0608431	-0.0558407	-0.0562769	-0.0466536	-0.030366	-0.0229134	0.00330431	-0.00716704	-0.00395468	0.00418864	-0.00606555	0.00509131	-0.000406032	-0.00389671	-0.00456937	-0.00456937	0.000805793	0.00314304	NaN	NaN	NaN	NaN	NaN	NaN	NaN	NaN	NaN
	84	0	0.00602825	0.019355	0.0269094	0.0200791	0.011132	0.00727273	-0.0067557	-0.0187734	-0.0411584	-0.0502918	-0.0516827	-0.0616586	-0.0679326	-0.0823392	-0.0895159	-0.0940922	-0.0982151	-0.0982151	-0.0947855	-0.0926864	-0.0926864	-0.0947264	-0.095162	-0.0979169	-0.092085	-0.0830141	-0.0752885	-0.0734898	-0.0734898
	85	0	-0.00318219	-0.0116905	-0.0226513	-0.0169913	-0.0171142	-0.020783	0.00535579	0.00896904	0.0273812	0.0477472	0.0548148	0.0459501	0.0679389	0.0389029	-0.00214849	0.0176234	0.0124258	-0.0173293	-0.0260946	-0.0260946	-0.0411227	NaN	NaN	NaN	NaN	NaN	NaN	NaN	NaN
	86	0	0.0010615	0.00829481	0.01519	-0.000804788	-0.0083674	-0.0337397	-0.0457495	-0.0494317	-0.0526793	-0.0510205	-0.0546313	-0.0576248	-0.0625056	-0.0656889	-0.0666487	-0.0729905	-0.0761626	-0.0587413	NaN	NaN	NaN	NaN	NaN	NaN	NaN	NaN	NaN	NaN	NaN
	87	0	0.00962725	0.0353104	0.0460766	0.0316439	0.0289452	0.0371104	0.0264383	0.0134757	-0.00721972	-0.00636392	-0.0110345	-0.024459	-0.0466622	-0.0482403	-0.0630637	-0.0641776	-0.0780566	-0.0814902	-0.0867685	-0.0953073	-0.105236	-0.103571	-0.117157	-0.115497	-0.115497	-0.114616	-0.123237	-0.14105	-0.14105
	88	0	-0.00607704	-0.0145422	-0.0202609	-0.0461193	-0.067902	-0.0901422	-0.117161	-0.10127	-0.120068	-0.12505	-0.131977	-0.11807	-0.10689	-0.0898562	-0.10966	-0.114239	-0.121469	NaN	NaN	NaN	NaN	NaN	NaN	NaN	NaN	NaN	NaN	NaN	NaN
	89	0	0.000779566	0.0128714	0.023196	0.0120125	0.00868289	-0.00541651	-0.0297797	-0.039801	-0.067187	-0.0797446	-0.0838679	-0.0823198	-0.0669654	-0.0725641	-0.0525261	-0.0519554	-0.053356	-0.0602547	-0.0868403	-0.0868403	-0.0868403	-0.0868403	NaN	NaN	NaN	NaN	NaN	NaN	NaN
	90	0	0.00436645	0.0270169	0.0477659	0.0679898	0.07074	0.0698549	0.0715833	0.0552502	0.0572136	0.0595129	0.0590958	0.0517843	0.0496907	0.0326874	0.0267691	0.0281552	0.0294508	0.015245	0.0131292	0.00450213	0.00106118	-0.00454675	-0.009644	-0.014495	-0.0253537	-0.0344592	-0.0414467	-0.0454743	-0.0466487
	91	0	-0.00045454	-0.00385818	0.0142865	0.0213059	0.0269382	0.0246755	0.0207725	0.0257032	0.0149375	0.00323313	0.00133681	-0.0122781	-0.0143153	-0.0262455	-0.0378373	-0.0484375	-0.06243	-0.0748697	-0.0669306	-0.0620959	-0.0573132	-0.0717847	-0.0669276	-0.0662291	-0.0815437	-0.0991541	-0.0821449	-0.0780759	-0.0816707
	92	0	0.0059351	0.0244568	0.0357844	0.0569453	0.0769559	0.0772601	0.0849213	0.0936624	0.0920001	0.0854148	0.0814907	0.0778851	0.0743663	0.0733352	0.0756722	0.0741337	0.0702964	0.0654385	0.0646316	0.0624943	0.0659751	0.0672416	0.0688536	0.0709133	0.0722974	0.06799	0.0648273	0.0597521	0.0564563
	93	0	0.00214777	0.00163668	0.00316166	0.0107723	-0.00259777	-0.00906306	-0.00589047	-0.00993236	-0.0201507	-0.0123413	-0.005175	0.0069295	0.00475016	0.0128947	0.0161527	0.0161527	0.0182404	0.0141324	0.0141324	0.0141324	0.0141324	NaN	NaN	NaN	NaN	NaN	NaN	NaN	NaN
	94	0	0.00405822	0.0120644	0.0305222	0.0617236	0.106044	0.122049	0.146181	0.156602	0.156147	0.160711	0.162185	0.162321	0.160392	0.156055	0.153163	0.149275	0.149599	0.142919	0.141595	0.139985	0.135282	0.12861	0.126011	0.125025	0.122472	0.121496	0.118577	0.111909	0.109039
	95	0	0.00166903	0.0033538	0.00237655	0.0128514	0.00561682	0.00563802	0.00189054	-0.0010934	-0.00139849	-0.00757402	-0.0140177	-0.0138532	-0.0128392	-0.0135106	-0.0179949	-0.0192819	-0.0244595	-0.0274437	-0.0245265	-0.0250979	-0.0242145	-0.0298693	-0.0344927	-0.0393425	-0.0456078	-0.0536973	-0.0576615	-0.0691747	-0.0687768
	96	0	0.00146179	0.00812296	0.0159277	0.023847	0.0296073	0.0452585	0.0312586	0.0268317	0.0238067	0.0227336	0.0155127	0.00329162	-0.0141468	-0.00933856	-0.016804	-0.0258666	NaN	NaN	NaN	NaN	NaN	NaN	NaN	NaN	NaN	NaN	NaN	NaN	NaN
	97	0	0.00283004	0.00476493	-0.00459496	-0.00950966	-0.0238367	-0.0251534	-0.0439764	-0.0652499	-0.0728275	-0.0839711	-0.0872081	-0.0862872	-0.0885543	-0.0820116	-0.0808622	-0.0765184	-0.0740967	-0.0711756	-0.0746333	-0.0799591	-0.0799591	-0.0799591	-0.0829546	-0.0867224	-0.0867224	NaN	NaN	NaN	NaN
	98	0	-4.35772e-06	-0.0020102	-0.00769757	-0.00156751	-0.00574626	-0.014335	-0.012685	-0.0317131	-0.0230344	-0.0163851	-0.0121267	-0.0144992	-0.0230999	-0.0256794	-0.0226675	-0.0294972	-0.0247	-0.0290902	-0.0335272	-0.0375268	-0.0375268	NaN	NaN	NaN	NaN	NaN	NaN	NaN	NaN
	99	0	0.00589857	0.0191963	0.0326215	0.0445884	0.0689778	0.0781916	0.0833215	0.0969492	0.0896868	0.0907946	0.0870249	0.0862169	0.0807466	0.0684046	0.0692513	0.0675026	0.0676157	0.0706348	0.0700445	0.0746459	0.0746994	0.0746994	0.0710688	0.0679921	0.0605285	0.0573608	0.0573608	0.048443	0.0467218
	100	0	0.00806099	0.0291955	0.062034	0.115003	0.141809	0.150846	0.148183	0.139459	0.128409	0.122822	0.113251	0.110564	0.108842	0.102585	0.097845	0.0947278	0.0886044	0.0865375	0.0768175	0.0728019	0.0700127	0.0688128	0.0658522	0.0532984	0.0519471	0.0480189	0.0370125	0.029502	0.0227975
	101	0	0.00202395	0.00679065	0.00130092	0.00349374	-0.00413769	-0.0120919	-0.023485	-0.0325623	-0.037623	-0.0427848	-0.0563531	-0.0599476	-0.0659229	-0.0716332	-0.076836	-0.0778299	-0.0800697	-0.0797756	-0.0810368	-0.0837712	-0.0874427	-0.087804	-0.0907346	-0.089116	-0.0851978	-0.0891273	-0.0912424	-0.0947004	-0.0852054
	102	0	0.00388264	0.0100898	0.0268443	0.0492174	0.0733348	0.078338	0.0755489	0.0836019	0.0830332	0.0813338	0.081916	0.0811702	0.0781049	0.073308	0.068589	0.0652643	0.0644225	0.0584021	0.0559696	0.0546779	0.0555722	0.0520769	0.0498126	0.0497538	0.0495624	0.0494323	0.0471201	0.0455041	0.0442449
	103	0	0.00505278	0.0198126	0.0340279	0.0414978	0.0373431	0.037331	0.0424326	0.0402593	0.0319544	0.0292416	0.0250449	0.0218395	0.0161701	0.0122921	0.0112216	0.0116148	0.0121732	0.0104359	0.0105688	0.0107718	0.00991863	0.00930976	0.00757092	0.00583213	0.00241627	0.00233897	-0.00351635	-0.00466512	-0.0035445
	104	0	0.00202577	0.00506919	0.0150666	0.0203325	0.0370161	0.0492501	0.0663026	0.0628776	0.0695488	0.0655703	0.0630042	0.0588059	0.0624627	0.0490819	0.0298284	0.0247377	0.0152947	0.012432	-0.0184257	-0.0317487	-0.0524568	-0.0329048	-0.0530434	-0.0534628	-0.0534628	-0.0358127	-0.0352109	-0.0520127	-0.0520127
	105	0	0.00101636	0.0135219	0.0328792	0.0513908	0.0599875	0.070114	0.0758999	0.0844415	0.0890629	0.0896687	0.0889965	0.089746	0.0857657	0.083976	0.0807918	0.075191	0.0735099	0.0697357	0.0679024	0.0670302	0.0628939	0.0601309	0.0577056	0.0561361	0.0564923	0.0545503	0.0504585	0.0488727	0.0453173
	106	0	0.00639013	0.0200261	0.0312432	0.0371746	0.0535295	0.0702122	0.0884329	0.101234	0.102665	0.103768	0.0963871	0.0896939	0.085916	0.0842383	0.0870544	0.0893865	0.0878472	0.0837675	0.0792744	0.0732347	0.0654566	0.0606931	0.0445646	0.0384366	0.0336934	0.0311282	0.0319074	0.0280077	0.0250939
	107	0	-0.00953604	-0.0352833	-0.0565947	-0.0757263	-0.0869097	-0.0938393	-0.079259	-0.0954334	-0.12787	-0.137199	-0.161356	-0.175735	-0.193156	-0.226159	-0.237374	-0.241973	-0.255854	-0.267532	NaN	NaN	NaN	NaN	NaN	NaN	NaN	NaN	NaN	NaN	NaN
	108	0	0.00827202	0.00741507	0.0154579	0.0332486	0.066411	0.0854135	0.0978818	0.105304	0.109967	0.107358	0.0969373	0.0865659	0.0795374	0.0597873	0.0474339	0.0404957	0.0323904	0.0160507	0.0151683	-0.0144936	-0.0249216	-0.0346254	-0.0710698	-0.122224	-0.119872	-0.206543	NaN	NaN	NaN
	109	0	0.00504118	0.0208422	0.0540307	0.09778	0.122632	0.140325	0.154046	0.16598	0.174709	0.192382	0.201106	0.200984	0.197751	0.195564	0.191026	0.179993	0.165386	0.160424	0.151759	0.137663	0.131631	0.110673	0.105214	0.0964078	0.0673498	0.0422721	0.0344836	0.0344836	0.0232508
	110	0	0.00582048	0.0137951	0.0180212	0.024932	0.0317269	0.0433035	0.0576192	0.0676049	0.0736641	0.0743919	0.0760812	0.0790125	0.0766774	0.0789138	0.0811597	0.0803902	0.0789995	0.0781133	0.0771131	0.0747811	0.0707725	0.0707691	0.0741003	0.075012	0.0722738	0.0728206	0.0732706	0.0718211	0.0720394
	111	0	0.00904625	0.0221995	0.0477258	0.0681693	0.0846139	0.0987693	0.113081	0.122893	0.123243	0.125449	0.127087	0.129376	0.129433	0.130872	0.133051	0.135421	0.136776	0.13654	0.135901	0.134614	0.133662	0.134059	0.133681	0.132875	0.131195	0.13015	0.128933	0.129806	0.129092
	112	0	0.00412899	0.0202537	0.0326402	0.0521685	0.0686276	0.0824727	0.0872722	0.0892269	0.0878639	0.0892659	0.0902078	0.0891976	0.0906425	0.0913926	0.0916718	0.0890432	0.0881463	0.0885723	0.0875681	0.0845321	0.0821747	0.0810926	0.0834045	0.0830799	0.0804489	0.0791697	0.0768115	0.0776901	0.0782696
	113	0	0.00390224	0.0257278	0.0576522	0.0819632	0.101164	0.110324	0.118852	0.115242	0.114783	0.109855	0.103693	0.0974886	0.0957626	0.0915708	0.0820857	0.0778113	0.0658823	0.058845	0.0495996	0.0408184	0.0351517	0.0307193	0.0288743	0.0277359	0.0243851	0.0231171	0.0228342	0.0216634	0.0204251
	114	0	0.00352832	0.012494	0.0398264	0.073928	0.0966776	0.113181	0.139425	0.159964	0.165269	0.174017	0.180418	0.182722	0.180695	0.17713	0.167351	0.16537	0.165943	0.166433	0.16653	0.160455	0.160823	0.152071	0.145528	0.135093	0.123982	0.112863	0.104472	0.101046	0.0998215
	115	0	0.00406866	0.00249137	0.00470583	0.0104102	0.0140711	0.0397361	0.0859962	0.0921125	0.104377	0.108594	0.113831	0.0861089	0.0616538	0.0684309	0.0495726	0.0364722	-0.00236147	-0.0777904	NaN	NaN	NaN	NaN	NaN	NaN	NaN	NaN	NaN	NaN	NaN
	116	0	0.00362918	0.014157	0.0327086	0.0600181	0.0827727	0.130662	0.149617	0.167229	0.1833	0.190079	0.191408	0.181934	0.180005	0.175648	0.169549	0.160611	0.151029	0.143193	0.11866	0.0654612	0.0239948	0.0283666	0.0378885	0.014339	0.0386167	0.0400239	0.0290227	0.0199493	0.00155265
	117	0	0.00494194	0.0257252	0.0610253	0.0943014	0.11633	0.149773	0.169857	0.172731	0.179524	0.187524	0.185691	0.181616	0.17626	0.166395	0.156002	0.150611	0.14384	0.134239	0.124972	0.119369	0.102781	0.109411	0.0956626	0.0561125	0.0294218	0.00956065	-0.0153705	-0.0918935	-0.0802337
	118	0	0.00474366	0.0134382	0.0291964	0.0500478	0.0616644	0.066413	0.0740474	0.081511	0.0899181	0.091991	0.0889363	0.0876909	0.0810231	0.0767034	0.071694	0.0665817	0.0599703	0.0510747	0.0469203	0.0432609	0.0419013	0.0397627	0.0365141	0.0203747	-0.0158028	-0.0322195	-0.0380731	-0.0424976	-0.0554403
	119	0	0.00380984	0.0122643	0.0274808	0.035187	0.0482907	0.0585336	0.0708254	0.0773704	0.0727802	0.0709749	0.07189	0.065497	0.0662369	0.0669113	0.0647917	0.0633834	0.065048	0.0570006	0.0551194	0.054973	0.0559683	0.0566333	0.053201	0.0478894	0.0450124	0.0480267	0.0464922	0.0437994	0.0431668
	120	0	0.00123931	0.010677	0.0249472	0.0445492	0.0734577	0.0936651	0.105239	0.112876	0.115833	0.120397	0.119629	0.115802	0.114693	0.111901	0.10889	0.104108	0.100767	0.0941453	0.0916051	0.0892731	0.0858976	0.0832111	0.0793234	0.0782777	0.0752719	0.0733335	0.0737207	0.0704529	0.0669708
	121	0	0.00625084	0.0363861	0.076713	0.121303	0.145501	0.161121	0.17072	0.178713	0.178849	0.181265	0.181231	0.181227	0.180664	0.176293	0.172564	0.169363	0.169248	0.166119	0.169227	0.167962	0.166721	0.165405	0.163502	0.15347	0.149368	0.139974	0.137121	0.13179	0.128474
	122	0	0.0151612	0.0554159	0.0954804	0.132035	0.162319	0.182193	0.193452	0.195797	0.197338	0.198519	0.196832	0.196712	0.194287	0.193123	0.188887	0.188859	0.185693	0.186085	0.18657	0.186652	0.186289	0.185967	0.187931	0.188628	0.189695	0.189537	0.192458	0.192796	0.193861
	123	0	0.0122432	0.0408219	0.0657987	0.0819421	0.0972217	0.106668	0.106705	0.110111	0.11116	0.114418	0.115611	0.116544	0.114909	0.113502	0.11342	0.113412	0.113407	0.112972	0.113058	0.112887	0.111787	0.110686	0.111266	0.111624	0.11151	0.11162	0.111331	0.110383	0.110424
	124	0	0.00112227	-0.00538294	-0.0072052	-0.00133854	-0.00388287	-0.00280948	0.00151178	0.00370133	-0.00199324	-0.00334362	-0.00882806	-0.00676104	-0.00585554	-0.00837277	-0.00941056	-0.010404	-0.00986659	-0.0126504	-0.019583	-0.0202329	-0.0197368	-0.0263552	-0.0215402	-0.0125048	-0.00806905	-0.00905354	-0.0131982	-0.0139979	-0.0100717
	125	0	0.00293555	0.00204107	-0.0130492	-0.0219182	-0.0215214	-0.0310482	-0.0486489	-0.0470622	-0.0433143	-0.0467498	-0.046469	-0.0520087	-0.0555295	-0.060553	-0.0642396	-0.0661455	-0.0671871	-0.0787934	-0.0704975	-0.0721092	-0.0724989	-0.068802	-0.0613779	-0.0613779	-0.0613779	-0.0613779	-0.0648078	-0.0442078	-0.0442078
	126	0	0.00131797	0.0101105	0.00774447	-0.00224445	-0.000616429	-0.0129741	-0.0124903	-0.0134405	-0.0101817	-0.0131812	-0.0156798	-0.0175591	-0.019158	-0.02369	-0.0283428	-0.0177243	-0.0245223	-0.0318659	-0.037409	-0.0323955	-0.0372869	-0.0350599	-0.0473895	-0.0577747	-0.07868	-0.124087	-0.101386	-0.0861698	NaN
	127	0	0.0150208	0.0412455	0.0626508	0.0915824	0.106025	0.119479	0.125047	0.13022	0.127068	0.126611	0.126501	0.126088	0.125585	0.123811	0.116423	0.118593	0.116011	0.115253	0.112971	0.110531	0.104245	0.0984681	0.0962375	0.0903071	0.0876113	0.0845026	0.0857308	0.0821196	0.0778162
	128	0	0.00214108	0.010669	0.0243804	0.0414263	0.0598004	0.0737892	0.0754331	0.0761589	0.0770966	0.0770271	0.0741935	0.072207	0.0708177	0.0684108	0.0673623	0.0623868	0.0623868	0.0613722	0.0607533	0.0597271	0.055868	0.0572571	0.0599784	0.0530969	0.0530969	0.0472575	0.0472575	0.0442944	0.0442944
	129	0	0.015745	0.0690546	0.13585	0.206227	0.25111	0.283041	0.29868	0.303707	0.303871	0.303596	0.304737	0.301201	0.296309	0.293207	0.292014	0.288608	0.285138	0.28274	0.27826	0.274003	0.273546	0.267863	0.271037	0.268666	0.271145	0.274026	0.268119	0.260234	0.253962
	130	0	0.00420239	0.0114327	0.00719059	-0.0168212	-0.0334682	-0.0317043	-0.0368529	-0.02874	-0.0419014	-0.037074	-0.0256737	-0.0224855	-0.0268462	-0.0359443	-0.0365848	-0.0376728	-0.0441557	-0.0594268	-0.110515	-0.0933642	-0.0869665	-0.0869665	NaN	NaN	NaN	NaN	NaN	NaN	NaN
	131	0	2.7771e-06	-0.00227732	-0.00295614	0.00535665	0.00316035	-0.000215106	-0.00761282	-0.000564892	0.00687504	0.0196189	0.0255814	0.0210033	0.0272336	0.00206428	-0.00716567	-0.0081612	0.00207343	-0.00708599	-0.00708599	-0.00708599	-0.00708599	NaN	NaN	NaN	NaN	NaN	NaN	NaN	NaN
	132	0	0.00268654	0.00448316	0.00635421	0.0139387	0.0111675	0.00232972	-0.00656173	-0.00766732	-0.00954728	-0.0113954	-0.0137204	-0.0166627	-0.0207559	-0.0213748	-0.0169473	-0.0183835	-0.0235754	-0.0253906	-0.0226129	-0.0201596	-0.014065	0.00314755	0.00651698	0.00659727	0.0109438	0.0221833	0.0283052	0.0240994	0.026322
	133	0	0.00350485	0.00546097	0.000556827	-0.00710495	-0.00547314	-0.0113561	-0.0212232	-0.0384938	-0.0453556	-0.0538112	-0.0593261	-0.0639521	-0.0701761	-0.0777914	-0.0872777	-0.0941724	-0.0935317	-0.0996079	-0.101255	-0.111599	-0.125662	-0.126983	-0.129297	-0.133177	-0.130153	-0.134351	-0.139124	-0.139687	-0.143015
	134	0	0.0028589	0.0139249	0.0354923	0.0534312	0.0688911	0.0753533	0.0796134	0.0794997	0.0770554	0.0768351	0.0755783	0.0751392	0.0711877	0.0692616	0.0665402	0.0650454	0.0610951	0.0570344	0.055612	0.0508105	0.0462007	0.0449665	0.0439571	0.0410311	0.0396539	0.0386159	0.0352116	0.0329891	0.0317025
	135	0	-0.000923604	0.00690815	0.0149425	0.0110687	0.000833569	0.000530798	-0.00141336	0.00186036	-0.00283157	-0.00173002	-0.0017989	0.00158126	-0.00182167	-0.0041413	-0.00408819	-0.00716227	-0.0107224	-0.0121741	-0.0148611	-0.0229161	-0.01965	-0.0195521	-0.0257386	-0.0273612	-0.027671	-0.0283802	-0.0284983	-0.0286519	-0.0287293
	136	0	0.00553596	0.0178822	0.0411784	0.056408	0.0648791	0.0716248	0.0747413	0.077511	0.0779255	0.0772642	0.0747657	0.0733635	0.0706677	0.0688707	0.0678226	0.0674528	0.0662498	0.0648745	0.0642588	0.0613871	0.0591566	0.0576462	0.057217	0.0545366	0.0534154	0.051435	0.0505421	0.0491203	0.0479403
	137	0	0.00427914	0.0106271	0.0132417	0.0135684	0.01196	0.0126515	0.0239653	0.0223343	0.0178866	0.0181689	0.0197075	0.0212161	0.0186795	0.0164242	0.0175836	0.018677	0.0184805	0.0152679	0.0119913	0.013302	0.016025	0.0132964	0.00805129	0.00427822	0.0054385	-0.000990512	-0.00370302	-0.0172469	-0.012908
	138	0	0.00395339	0.0257717	0.0478578	0.0616478	0.064275	0.0650158	0.0590219	0.0536569	0.0495922	0.0446566	0.0378867	0.0352755	0.0313053	0.0274933	0.0226284	0.0184941	0.0182871	0.0161517	0.014234	0.0143274	0.0106977	0.00783776	0.00882252	0.010543	0.005529	0.000925309	-0.00101647	-0.00279566	0.000576604
	139	0	0.00736599	0.0266853	0.0457912	0.0694341	0.0934462	0.106379	0.112058	0.117965	0.118644	0.120928	0.121245	0.123239	0.124763	0.123964	0.120193	0.116769	0.117379	0.116224	0.115226	0.111566	0.107867	0.108096	0.105529	0.10678	0.105804	0.105775	0.103917	0.103941	0.104123
	140	0	0.00247646	0.0108903	0.0210868	0.0329935	0.0489518	0.0597877	0.0657616	0.066688	0.0703491	0.0714628	0.0712037	0.0701546	0.0711786	0.0706108	0.070403	0.0682435	0.0668796	0.0655801	0.063763	0.0615844	0.0616642	0.0613617	0.061461	0.0607947	0.0638416	0.062533	0.0593288	0.0581632	0.0576602
	141	0	-8.13538e-05	0.00901737	0.0198632	0.023718	0.0308846	0.0348658	0.0369927	0.0365489	0.0341843	0.0315609	0.0304228	0.0292261	0.0276586	0.0280977	0.0269099	0.0264522	0.0261839	0.0259882	0.0248558	0.0261526	0.0259128	0.0250755	0.0247325	0.0247743	0.0249184	0.0260849	0.0267548	0.0271968	0.0259951
	142	0	0.0123472	0.0403295	0.0612157	0.0701195	0.0752825	0.0797407	0.0840447	0.0834436	0.0836625	0.0834592	0.0826201	0.0811763	0.0786423	0.0759627	0.0720179	0.067796	0.0648069	0.0636425	0.0613861	0.0600354	0.057871	0.055877	0.0536751	0.0535615	0.0510759	0.0509812	0.0509265	0.0489792	0.0474198
	143	0	0.0133083	0.0513528	0.0976411	0.1473	0.170438	0.176743	0.18396	0.185997	0.186986	0.183213	0.177554	0.172823	0.168465	0.166413	0.161507	0.155738	0.153472	0.149488	0.145812	0.142151	0.142152	0.139408	0.135692	0.135182	0.13033	0.124885	0.121085	0.10761	0.102854
	144	0	0.00222533	0.0115248	0.0111021	0.0173707	0.0306506	0.0368285	0.0415181	0.0273551	0.0336028	0.0313522	0.0304845	0.03501	0.0378212	0.044551	0.044051	0.037359	0.0438667	0.0491246	0.0496839	0.0495488	0.0453775	0.0428483	0.0459361	0.0483809	0.0425545	0.0402118	0.045772	0.0634245	0.0400877
	145	0	0.0031073	0.0245165	0.0513805	0.0682673	0.0692805	0.0634479	0.0585435	0.0466103	0.0374574	0.0270538	0.022725	0.0157026	0.0120407	0.00918608	0.00147881	-0.00457024	-0.0108274	-0.0269975	-0.0250998	-0.0282556	-0.03457	-0.0451589	-0.0814975	-0.0838376	-0.0931564	-0.10828	-0.1074	-0.137065	-0.139471
	146	0	-0.00120407	-0.00978793	-0.0120779	-0.0295576	-0.0435051	-0.0438397	-0.0568386	-0.0629159	-0.0513998	-0.0570829	-0.0414876	-0.0433154	-0.036785	-0.041571	-0.0366989	-0.0389521	-0.03737	-0.03737	-0.0342057	-0.0327271	-0.0327271	-0.0327271	-0.0352027	-0.0280409	-0.0280409	-0.0167323	-0.0514955	-0.0514955	-0.0514955
	147	0	0.00391162	0.010699	0.00526992	0.0118098	0.00369884	-0.00552689	-0.00472825	-0.011616	-0.0221665	-0.0176499	-0.0351819	-0.0433167	-0.0532942	-0.0626688	-0.0835798	-0.0925374	-0.0974218	-0.0921409	-0.0829436	-0.0891494	-0.0891494	-0.090954	-0.0931971	-0.0996104	-0.0976729	-0.0875386	-0.0783488	-0.0877403	-0.105568
	148	0	-0.00516276	-0.0196493	-0.0405138	-0.0587893	-0.0958849	-0.136238	-0.132542	-0.145207	-0.175962	-0.202009	-0.213834	-0.227946	-0.256774	-0.26045	-0.274502	-0.287198	-0.292167	-0.281874	-0.268865	-0.241053	-0.219382	-0.195473	-0.195473	-0.195473	-0.157598	-0.167314	-0.0994851	-0.0994851	-0.0994851
	149	0	-0.000772455	0.00870917	0.00569598	0.011243	0.0143605	0.0020295	-0.00607447	-0.0110389	-0.0126613	-0.0170736	-0.0197533	-0.0237864	-0.0304235	-0.0347373	-0.0375204	-0.0473817	-0.0489465	-0.0538261	-0.0545453	-0.05413	-0.0515716	-0.0489914	-0.0541505	-0.0461479	-0.0429561	-0.0395587	-0.0395587	-0.0421621	-0.0443112
	150	0	0.00179207	0.023471	0.0562455	0.0758224	0.0852894	0.0816689	0.0799745	0.0767034	0.0781123	0.0760437	0.0760865	0.0709391	0.068244	0.067619	0.0652915	0.0607581	0.0598934	0.0604444	0.0601848	0.0594459	0.0551718	0.0548463	0.0517801	0.0501317	0.0493936	0.0495815	0.0485436	0.0476353	0.0470411
	151	0	0.00618408	0.0204256	0.0503966	0.0773809	0.0858644	0.0987208	0.0939465	0.0882999	0.0832117	0.0845618	0.0783236	0.0735313	0.0647433	0.0532214	0.0409741	0.0325168	0.0262588	0.023127	0.0233762	0.0153958	0.0108349	0.00796098	0.00429012	-0.0102653	-0.0134166	-0.0194311	-0.0255095	-0.0272138	-0.0303483
	152	0	0.00636814	0.0220695	0.0384423	0.0683648	0.09105	0.097586	0.0982138	0.10101	0.100758	0.101573	0.103218	0.10326	0.103226	0.101258	0.101852	0.0994258	0.099452	0.105651	0.101421	0.102434	0.102086	0.0983563	0.0941765	0.093446	0.0906652	0.0902343	0.0893501	0.0899479	0.0885755
	153	0	0.00926102	0.0274149	0.03602	0.0417438	0.0576809	0.0685009	0.0837486	0.0990674	0.0877623	0.0883342	0.0874737	0.082527	0.0699025	0.0753984	0.0693936	0.068011	0.062468	0.0583151	0.0543912	0.0529661	0.0504239	0.0445451	0.0370483	0.0370483	0.0232934	0.0261514	0.00715273	0.00375953	-0.0196573
	154	0	0.00301223	0.0170588	0.0373138	0.0493126	0.0630758	0.0671885	0.0732884	0.0799155	0.0812372	0.0819323	0.0804532	0.0784984	0.075298	0.072669	0.068001	0.0621401	0.0578266	0.0553282	0.0534033	0.0520078	0.0495282	0.0467964	0.0441278	0.0395049	0.0344006	0.0315347	0.0273819	0.0228959	0.0184182
	155	0	0.00228843	0.00472185	0.0178003	0.0279677	0.0284171	0.0303932	0.0364576	0.0221384	0.0150205	0.00985984	0.00160911	-0.0081499	-0.0120782	-0.0310953	-0.0367331	-0.0445141	-0.0363897	-0.0481987	-0.0736583	-0.0976117	-0.0901048	-0.0964581	-0.134076	-0.125066	-0.151315	NaN	NaN	NaN	NaN
	156	0	0.00550242	0.0145566	0.0228716	0.0293523	0.0333575	0.0378002	0.0394379	0.0393976	0.0384118	0.0387402	0.0380318	0.0352193	0.0341079	0.0335804	0.0307905	0.0290582	0.0290302	0.0280156	0.0257697	0.0235642	0.0225017	0.0203611	0.0165862	0.0144277	0.0121534	0.00935996	0.00880123	0.00779507	0.00697136
	157	0	0.00290694	0.00781154	0.0159155	0.0290123	0.0345563	0.041133	0.0448227	0.0477875	0.0527069	0.0576437	0.0634935	0.0647641	0.067068	0.0707773	0.073196	0.0747637	0.0777723	0.0787587	0.0782544	0.0792093	0.0818952	0.0828921	0.0835322	0.0833474	0.0838591	0.0839731	0.0841166	0.0839056	0.0840363
	158	0	0.00549533	0.0206937	0.0330279	0.0446988	0.0491255	0.0562917	0.0604918	0.0628287	0.0622542	0.0601329	0.0558151	0.0546765	0.0523915	0.0502821	0.0482258	0.0460168	0.0438458	0.0412853	0.0374303	0.0344398	0.0316272	0.0282966	0.025592	0.022649	0.0198494	0.0173621	0.0144613	0.0127699	0.0114011
	159	0	0.00609118	0.0234309	0.0537262	0.0808226	0.0999847	0.109661	0.119478	0.126845	0.131616	0.132636	0.134565	0.13562	0.136177	0.133611	0.132834	0.132897	0.129053	0.127565	0.125683	0.122033	0.120964	0.119541	0.116706	0.1164	0.113651	0.113116	0.110363	0.109737	0.109041
	160	0	-0.00273505	-0.00122362	-0.0249025	-0.031868	-0.0408047	-0.0467598	-0.0637835	-0.0723278	-0.0776973	-0.104973	-0.113853	-0.121122	-0.144566	-0.140114	-0.128579	-0.131442	-0.0994267	-0.099514	-0.099514	-0.0953879	NaN	NaN	NaN	NaN	NaN	NaN	NaN	NaN	NaN
	161	0	0.0165988	0.0673114	0.139182	0.189491	0.219885	0.229332	0.239511	0.239535	0.246659	0.249147	0.245815	0.241563	0.237493	0.235775	0.227014	0.224919	0.219178	0.217253	0.213077	0.208535	0.208587	0.206692	0.201098	0.198886	0.19682	0.194302	0.189834	0.185409	0.182569
	162	0	0.00545536	0.0261984	0.0416263	0.0543487	0.0602957	0.0666405	0.0710129	0.0720337	0.0737104	0.0713536	0.0676929	0.0627139	0.0577567	0.0575171	0.0547851	0.0535298	0.0517919	0.0515227	0.048493	0.0475109	0.0439172	0.0424135	0.0380512	0.0339488	0.0308264	0.0279978	0.0267562	0.0239187	0.0223294
	163	0	0.00218372	0.011671	0.0284216	0.0480883	0.0666972	0.0814096	0.104022	0.120484	0.142649	0.144619	0.137068	0.125822	0.121795	0.108342	0.0997326	0.0985768	0.0979366	0.0987537	0.100731	0.0828655	0.0751716	0.0731446	0.0753215	0.0652009	0.0651828	0.0826079	0.0505265	0.0174224	-0.0205825
	164	0	0.0101709	0.0364661	0.0515639	0.0737354	0.0932703	0.105827	0.10892	0.107152	0.10619	0.104095	0.0993452	0.0959145	0.0925394	0.089759	0.0867816	0.0853303	0.0832483	0.0800771	0.0777659	0.0768851	0.0762059	0.0754548	0.0716961	0.0722714	0.0713794	0.0699653	0.0669355	0.064826	0.0619886
	165	0	0.00585395	0.025653	0.0412333	0.0566638	0.0672103	0.0697347	0.0718445	0.0696673	0.06863	0.0687844	0.0665585	0.0669118	0.0663476	0.0655384	0.0646538	0.0626745	0.0609584	0.0591012	0.0578478	0.0554397	0.0554131	0.0530385	0.0513195	0.0494015	0.0499429	0.0452096	0.0442335	0.0429908	0.0429666
	166	0	0.00481915	0.0188338	0.0385323	0.0487815	0.0827685	0.115461	0.124864	0.127673	0.139628	0.124929	0.123916	0.118284	0.118172	0.1015	0.0920628	0.0805378	0.0756195	0.0722189	0.0566814	0.0487754	0.0235852	0.00411503	-0.00537682	-0.0128962	-0.0581223	-0.0715562	-0.0921086	-0.106764	-0.109654
	167	0	0.00760442	0.0172927	0.0185494	0.0175474	0.0125177	0.010149	0.0098591	0.00960292	0.00803417	0.00546366	0.00315613	0.000724505	-0.00248001	-0.0066571	-0.0103834	-0.0124887	-0.0176201	-0.0196237	-0.0248451	-0.024419	-0.027371	-0.0288866	-0.0330665	-0.0345205	-0.0370062	-0.038663	-0.0399284	-0.0422813	-0.0454153
	168	0	0.00503614	0.00408569	0.0160466	0.0362057	0.0728437	0.0951888	0.136891	0.154459	0.159018	0.181806	0.183609	0.193293	0.197604	0.187658	0.179809	0.185446	0.181862	0.181862	0.177089	0.184387	0.181635	0.182977	0.187919	0.174666	0.174666	0.174666	0.180962	0.173181	0.173181
	169	0	0.00507959	0.0260497	0.0427132	0.0630607	0.0780906	0.0967183	0.10843	0.112932	0.119545	0.119787	0.122683	0.120178	0.122087	0.122749	0.125056	0.129063	0.126742	0.131549	0.131548	0.13421	0.129933	0.125277	0.123517	0.124586	0.123833	0.124275	0.12707	0.127533	0.127794
	170	0	-0.000205237	-0.00139642	-0.00740343	-0.0126082	-0.0114853	-0.00517956	-0.0110952	-0.00674835	-0.00233483	-0.00264762	0.000392784	0.000916217	-0.00768958	-0.0159798	-0.0251278	-0.0297114	-0.0298159	-0.0372241	-0.0416112	-0.0487075	-0.0526923	-0.0561871	-0.0572075	-0.0556123	-0.0586475	-0.0622622	-0.06593	-0.0684104	-0.0774121
	171	0	0.0106358	0.022248	0.0476656	0.070871	0.0771469	0.0709198	0.0642835	0.056956	0.0532656	0.0533494	0.0483747	0.0395854	0.0306526	0.0238368	0.0260895	0.0173819	0.0136946	0.00544429	-0.0055393	-0.0258946	-0.0627848	-0.0932733	NaN	NaN	NaN	NaN	NaN	NaN	NaN
	172	0	0.00361133	0.012974	0.0169293	0.0232709	0.0273809	0.0289778	0.0307185	0.0302058	0.0318844	0.0271489	0.0273464	0.0286139	0.0245382	0.0199225	0.017249	0.0184338	0.0156713	0.0141647	0.0118489	0.011068	0.012007	0.0100002	0.0105795	0.00913142	0.00930454	0.00941101	0.00837831	0.00847658	0.00895828
	173	0	0.00995133	0.0260394	0.0456687	0.0697972	0.0833001	0.0941713	0.0880073	0.0779045	0.0670924	0.0554213	0.0478379	0.0492349	0.0425163	0.0343829	0.0307289	0.0354627	0.0237461	0.0176924	0.0118648	0.00688715	0.00190347	0.000225677	-0.00597081	-0.00921061	-0.00971274	-0.0064392	-0.00921919	-0.0122199	-0.0149708
	174	0	0.00221185	0.00579254	0.00507223	-0.00386049	-0.0163842	-0.018492	-0.022791	-0.0182062	-0.0176135	-0.0246751	-0.0194963	-0.0261552	-0.0334756	-0.0307065	-0.0297323	-0.027094	-0.0292021	-0.0299595	-0.0313521	-0.0416816	-0.0360477	-0.0565271	-0.0446213	-0.0484118	-0.063741	-0.0754043	-0.0812803	-0.0873365	-0.0917512
	175	0	0.00773776	0.0203294	0.0410682	0.0531209	0.0649787	0.0669911	0.0660623	0.0675896	0.0694685	0.0693846	0.0693342	0.0675031	0.0642122	0.0617116	0.0606652	0.0574246	0.055068	0.0508675	0.0490244	0.0482044	0.0456607	0.0456283	0.0445329	0.0442034	0.0422631	0.0409955	0.039929	0.0390084	0.0377849
	176	0	0.00894099	0.0278116	0.0553205	0.0701941	0.080484	0.0839247	0.0820254	0.0800181	0.0783102	0.0740536	0.0703822	0.0647898	0.061644	0.0572431	0.0547865	0.0518802	0.0485465	0.041783	0.0388694	0.0335334	0.0290588	0.0278695	0.0271755	0.0269251	0.0268823	0.0229296	0.0211261	0.0204861	0.0187759
	177	0	0.00178906	0.00314672	0.0108409	-0.00175721	-0.0169134	-0.0129883	-0.0132473	3.43511e-05	0.00379717	0.0030257	0.00152164	-0.00359494	-0.00767927	-0.00917082	-0.00832754	-0.00962268	-0.0184637	-0.0265675	NaN	NaN	NaN	NaN	NaN	NaN	NaN	NaN	NaN	NaN	NaN
	178	0	0.00513129	-0.000645376	-0.00215391	-0.007641	-0.0123642	-0.0259586	-0.0356903	-0.0457354	-0.0474749	-0.0424135	-0.0362884	-0.0297437	-0.0348376	-0.0394739	-0.0320333	-0.0321453	-0.0445937	-0.0615393	-0.0675547	-0.0713835	-0.0705255	-0.0737192	-0.0717946	-0.0844686	NaN	NaN	NaN	NaN	NaN
	179	0	0.000619174	0.00431292	0.00646391	0.0247529	0.0344272	0.0552224	0.070459	0.0858449	0.0978074	0.103959	0.0985607	0.0911814	0.0750246	0.0720715	0.0618607	0.0608131	0.0302751	0.00838762	-0.0434564	-0.0826125	-0.0835713	-0.0969896	-0.112293	-0.144574	-0.158952	-0.158952	NaN	NaN	NaN
	180	0	0.00333453	0.00971383	0.0206795	0.0281076	0.0192426	0.023768	0.04362	0.0300142	0.0351688	0.0412122	0.0573101	0.0652149	0.0746469	0.0592018	0.0577565	0.0328641	0.0209493	0.00411521	-0.00568391	-0.020974	-0.0577401	-0.0587408	-0.0587408	NaN	NaN	NaN	NaN	NaN	NaN
	181	0	0.00968489	0.0150915	0.0187903	0.0347611	0.0446003	0.0612719	0.0735667	0.0918015	0.092636	0.0900351	0.0876032	0.0811816	0.0626842	0.0360565	0.0189845	-0.0043735	-0.000226222	0.003855	0.00605893	0.00476714	-0.0234146	-0.052726	-0.0827699	-0.0894355	-0.0894355	-0.0894355	-0.0964741	-0.0964741	-0.0964741
	182	0	0.0081483	0.0258635	0.0388298	0.0542828	0.0588341	0.0619474	0.0673168	0.0666723	0.0646448	0.0636467	0.0663699	0.0629316	0.0653046	0.0623988	0.0560687	0.0474442	0.0405328	0.0354599	0.0348027	0.0296722	0.0257753	0.0183903	0.0178879	0.0094154	0.00603045	0.00590245	-0.00112494	6.55666e-05	-0.0011109
	183	0	0.00216332	0.006423	0.0200893	0.0211349	0.0426481	0.0530296	0.0648734	0.07542	0.0722368	0.0711585	0.0720247	0.0597509	0.0657642	0.0636172	0.0644502	0.0621787	0.0459627	0.0298809	0.0148826	-0.000991871	-0.0137841	-0.015052	-0.0269687	-0.0247195	NaN	NaN	NaN	NaN	NaN
	184	0	-0.000198442	-0.00961217	-0.00746981	0.000228723	-0.0198765	-0.0356727	-0.032697	-0.0343598	-0.0401681	-0.048588	-0.0317513	-0.0313423	-0.0365758	-0.0396508	-0.036035	-0.0143539	-0.0184346	-0.0326699	-0.0415974	-0.0155913	NaN	NaN	NaN	NaN	NaN	NaN	NaN	NaN	NaN
	185	0	0.00522231	0.00639564	0.00661441	0.00502108	0.0058392	-0.0162647	-0.0148911	-0.0104651	-0.0204191	-0.0278665	-0.0217508	-0.00229174	-0.00212966	-0.00228111	-0.00190105	-0.019292	-0.0321638	-0.0487009	-0.0673049	-0.073715	-0.073715	-0.0790443	-0.113436	NaN	NaN	NaN	NaN	NaN	NaN
	186	0	0.00452499	0.0113871	-0.00287998	0.00430914	-0.00550371	-0.00112989	-0.0112427	-0.0145413	-0.00665791	-0.0084594	0.0125923	0.0151859	0.00592663	-0.0197487	-0.0148991	-0.0148991	-0.0231535	-0.0231535	-0.0312006	NaN	NaN	NaN	NaN	NaN	NaN	NaN	NaN	NaN	NaN
	187	0	-0.00381034	-0.0119299	-0.0158748	-0.0129219	0.00102022	0.00425772	0.00734874	0.00104461	-0.0154953	-0.00477558	-0.000543732	0.00547749	0.0196769	0.0276626	0.0464277	0.0418329	0.0463436	0.0368881	0.0458645	0.0446693	0.0334644	0.0334644	0.01107	0.01107	0.01107	-0.0123252	-0.018767	NaN	NaN
	188	0	0.000116254	-0.0112586	-0.0086829	-0.0179546	-0.00521448	0.00650497	0.0198102	0.0291323	0.0393177	0.0348855	0.0316192	0.0243397	0.0185875	0.011841	0.00186474	-0.00753746	-0.00811905	-0.0145501	-0.0148525	-0.0213376	-0.0304949	-0.0407238	-0.0433098	-0.0457715	-0.0477675	-0.0491075	-0.0486507	-0.0525361	-0.0622488
	189	0	0.00796895	0.0123042	0.0256063	0.029789	0.0331369	0.0298179	0.0294691	0.0222604	0.033396	0.0296025	0.0325635	0.0339268	0.0273263	0.0337471	0.0298412	0.0323133	0.0360144	0.039588	0.039588	0.0386658	0.0395158	0.0407075	0.0410514	0.0344248	0.0316041	0.00151922	0.00230668	-0.0359912	-0.0359912
	190	0	0.0133668	0.0423364	0.0832862	0.127173	0.175485	0.21106	0.223769	0.235139	0.242007	0.248522	0.248621	0.247802	0.248127	0.245773	0.245674	0.244084	0.245193	0.247419	0.249056	0.248011	0.247987	0.250925	0.248631	0.248318	0.248859	0.24925	0.244869	0.246972	0.246972
	191	0	0.00759957	0.039808	0.0730031	0.10503	0.134646	0.149936	0.152811	0.161254	0.16585	0.171954	0.172903	0.172149	0.168659	0.170486	0.167867	0.160904	0.156074	0.152658	0.149145	0.144665	0.142264	0.139857	0.139857	0.133645	0.131439	0.128023	0.127453	0.126899	0.126899
	192	0	0.00521287	0.022334	0.0355644	0.0607826	0.0884647	0.0992319	0.105838	0.109235	0.106652	0.105197	0.0984837	0.0918478	0.0908549	0.0879061	0.08049	0.0809625	0.0753921	0.0698501	0.0672752	0.0655202	0.0655202	0.0642058	0.066545	0.066545	0.0633604	0.063368	0.0651949	0.0613033	0.0613033
	193	0	0.00390606	0.0271497	0.0538646	0.0829994	0.101847	0.115541	0.111621	0.106319	0.11262	0.108736	0.0996912	0.0943629	0.0863746	0.0691622	0.0564478	0.0475617	0.0318396	0.0220509	0.00375481	0.000186917	-0.0106026	-0.017896	-0.0246444	-0.0246396	-0.0284629	-0.0401388	-0.0557684	-0.0557684	-0.0648501
	194	0	0.0135727	0.048437	0.0788262	0.102756	0.131219	0.154318	0.161277	0.161336	0.16125	0.158063	0.154788	0.152005	0.152441	0.144183	0.140143	0.137631	0.137712	0.138763	0.137037	0.136535	0.133702	0.132659	0.127793	0.126897	0.120572	0.117475	0.113989	0.109242	0.10159
	195	0	0.0044777	0.0185049	0.0462197	0.076826	0.101902	0.119233	0.129639	0.14563	0.147251	0.149568	0.148765	0.148813	0.140086	0.132378	0.123167	0.112767	0.105385	0.0982871	0.0976554	0.0977316	0.0956442	0.0897226	0.0882584	0.0864704	0.0797048	0.0758573	0.0740786	0.0595939	0.0505809
	196	0	0.00904108	0.0301714	0.0565045	0.0757295	0.0886443	0.101928	0.109905	0.120192	0.130642	0.135868	0.136111	0.135862	0.138341	0.138773	0.137376	0.136395	0.13485	0.134977	0.13647	0.134819	0.133484	0.134374	0.134858	0.13513	0.133979	0.132388	0.131008	0.129644	0.129644
	197	0	0.00309692	0.0178336	0.0272672	0.0451115	0.0548138	0.0570192	0.0619584	0.0616458	0.0619808	0.0571515	0.0547815	0.0473667	0.0441099	0.0434991	0.0383358	0.0300929	0.0264107	0.0229121	0.017554	0.00526626	-0.00550407	-0.012957	-0.0131035	-0.0131035	-0.0131035	-0.0145308	-0.0145308	-0.0170638	-0.0186997
	198	0	0.00617443	0.0178747	0.0307886	0.0455068	0.053667	0.0521734	0.0551514	0.0550221	0.0494409	0.0502289	0.0462973	0.0417293	0.0366651	0.0294532	0.0257491	0.020654	0.0206409	0.0203853	0.0154248	0.0105637	0.00661785	0.000164896	-0.00401051	-0.00967834	-0.0121506	-0.0139152	-0.0160336	-0.0160336	-0.0237821
	199	0	0.0039384	0.000136098	-0.00647054	-0.0163369	-0.00914749	-0.0109788	-0.0066119	-0.0111132	-0.00690335	0.00609322	0.0119147	0.0166429	0.0185499	0.0182774	0.0151618	0.0154529	0.0132845	0.005882	0.00879082	0.00404836	0.00366844	-0.000558107	-0.0204517	-0.0292985	-0.0292985	NaN	NaN	NaN	NaN
	200	0	0.00270897	0.0274787	0.0307593	0.0338285	0.0379302	0.0371287	0.0489872	0.0433267	0.0450659	0.0382765	0.0374648	0.0371604	0.0370584	0.0361719	0.033323	0.0342462	0.0328486	0.0311624	0.0236117	0.0201315	0.0172823	0.0172823	0.00371306	0.0035763	-0.0016905	-0.00843573	-0.0291773	-0.0298833	-0.0314685
	201	0	0.00387839	0.0123584	0.0325386	0.0578878	0.0753679	0.100445	0.115124	0.123849	0.130088	0.147662	0.154607	0.160073	0.163677	0.163459	0.158955	0.158076	0.162563	0.163507	0.153342	0.152923	0.136867	0.123727	0.115822	0.117467	0.102569	0.102291	0.0993125	0.0852026	0.0806491
	202	0	0.00991851	0.0454478	0.0962926	0.151548	0.196647	0.229721	0.243368	0.255276	0.257698	0.256161	0.254683	0.24835	0.237299	0.231822	0.225866	0.214827	0.197082	0.186032	0.158799	0.148806	0.119593	0.106926	0.098426	0.0722891	0.0233638	-0.0190379	-0.0235027	-0.100368	-0.100368
	203	0	0.00658338	0.0280812	0.0618242	0.102479	0.121629	0.139514	0.153807	0.158743	0.164465	0.161835	0.158281	0.15926	0.154059	0.151568	0.147001	0.14426	0.141335	0.138777	0.134957	0.13033	0.124883	0.117006	0.115707	0.111495	0.110656	0.109365	0.10581	0.104108	0.0956038
	204	0	0.00890254	0.0368491	0.0714861	0.113663	0.126871	0.148728	0.16796	0.178017	0.196224	0.192286	0.18098	0.17039	0.176424	0.154893	0.131073	0.112061	0.093638	0.0529301	0.0402662	-0.000391728	-0.0154574	-0.0210331	-0.0210331	-0.0180639	-0.036022	-0.0653117	-0.0653117	-0.0653117	-0.0762641
	205	0	0.002753	0.0242378	0.035511	0.040718	0.0463163	0.0345088	0.0221342	0.00413583	0.00682891	-0.0189592	-0.0377846	-0.0541982	-0.0733489	-0.0993024	-0.134226	-0.141105	-0.136155	-0.144799	-0.168242	-0.179923	-0.186044	-0.157816	-0.177173	-0.224784	-0.196022	-0.196022	-0.196022	-0.2028	-0.2028
	206	0	0.00647019	0.010208	0.0193832	0.0235885	0.0279442	0.0318654	0.0360765	0.0385836	0.0386366	0.0373894	0.0314432	0.0280763	0.0285293	0.0231434	0.017379	0.00864391	0.00371242	-0.000261603	-0.00392416	-0.00899434	-0.00996612	-0.0143344	-0.0150354	-0.0204387	-0.0352371	-0.0349316	-0.0383452	-0.0395714	-0.0496579
	207	0	-0.00160116	0.00171845	0.0117159	0.0252166	0.0193873	0.0208472	0.0280452	0.0339191	0.0470953	0.0529889	0.0482388	0.00305046	-0.0204858	-0.0442988	-0.0393436	-0.0409726	-0.0697639	-0.104834	-0.102096	-0.110193	-0.110193	-0.110193	-0.110193	-0.110193	-0.113357	-0.11473	-0.126726	-0.128084	-0.128084
	208	0	0.000691591	0.00748639	0.017238	0.028132	0.0352031	0.0351161	0.0312838	0.00633843	0.00830054	0.0217484	0.0204152	-0.012583	-0.0649681	-0.114112	-0.127214	-0.156069	NaN	NaN	NaN	NaN	NaN	NaN	NaN	NaN	NaN	NaN	NaN	NaN	NaN
	209	0	0.00117738	-0.00274468	0.0139768	0.0319795	0.0460191	0.0657078	0.0854249	0.101161	0.112059	0.126655	0.135514	0.132134	0.131748	0.131052	0.132621	0.125281	0.120048	0.123892	0.123786	0.118093	0.116183	0.108446	0.107726	0.101222	0.101995	0.102407	0.0918857	0.0904518	0.0848753
	210	0	0.00201684	0.00733884	0.0116653	0.0140866	0.0210922	0.0176739	0.0210794	0.0218921	0.017232	0.0176598	0.0218426	0.0274915	0.0309633	0.0358494	0.0396436	0.0409728	0.0440208	0.0493473	0.0479353	0.0502979	0.0539909	0.0577602	0.0621437	0.0633835	0.0661273	0.0659831	0.0648006	0.0656637	0.0657789
	211	0	0.00104462	-0.00544766	-0.00228107	0.0137868	0.032854	0.0740194	0.0906974	0.0966997	0.0874732	0.0920902	0.0800061	0.094143	0.0772206	0.0450227	0.0480217	0.0256211	0.0113288	-0.00983318	-0.0121229	-0.0111729	-0.0111729	-0.0341005	-0.0306352	-0.044284	-0.044284	-0.044284	-0.0613652	-0.0724612	-0.0724612
	212	0	0.000149921	0.00541131	0.00665487	0.00175519	-0.00458063	-0.00367926	0.0024714	0.00954529	0.0131452	0.0149988	0.0167258	0.0205532	0.0219444	0.0236604	0.0243542	0.0281371	0.0246281	0.0216738	0.0298155	0.0237012	0.0247833	0.0233208	0.0235358	0.0129245	0.0130736	0.0130736	0.0107968	0.00696267	0.00247599
	213	0	0.000172795	0.0221242	0.0455809	0.0655206	0.088242	0.0888454	0.0951395	0.100671	0.101037	0.08125	0.0765712	0.0742567	0.0672836	0.0328947	0.0184307	0.0122367	0.0129023	0.0178901	0.00840314	0.00720444	-0.00255277	-0.000907727	-0.00204407	-0.0127111	-0.0199176	-0.00655797	-0.00655797	-0.0220754	-0.0309933
	214	0	0.00771115	0.0163535	0.0327159	0.0602753	0.070993	0.081368	0.103521	0.115605	0.124856	0.125201	0.109324	0.100923	0.0810894	0.0745632	0.0559774	0.0746235	0.0352043	0.0352043	0.0482992	0.0268495	0.00762156	0.015184	0.0017301	0.0017301	0.0017301	NaN	NaN	NaN	NaN
	215	0	0.00283694	0.00916872	0.0156467	0.0280948	0.04026	0.0482199	0.0626084	0.0666904	0.0717655	0.0874991	0.0989662	0.106556	0.112876	0.112835	0.116781	0.116481	0.114714	0.106787	0.0979075	0.0929392	0.0852499	0.0823378	0.0728491	0.0726423	0.0525243	0.0450344	0.0380305	0.0380305	0.0200313
	216	0	0.00306478	0.0138313	0.0126697	0.0319958	0.0298154	0.0313384	0.0297134	0.0241827	0.038849	0.0488785	0.0612893	0.0708402	0.0758075	0.0789666	0.0786628	0.0778549	0.0672374	0.0602747	0.0548221	0.051396	0.0481758	0.0439605	0.0439605	0.0412545	0.0348235	0.023457	0.023457	0.023457	0.0093443
	217	0	0.000145273	0.00902586	0.0102028	0.0220446	0.0246365	0.0350582	0.0411584	0.0357205	0.0430766	0.0419685	0.0423064	0.03486	0.0278536	0.0438783	0.0437344	0.0488334	0.0602078	0.0403415	0.020972	0.0487874	0.060527	0.0660386	0.0395219	0.0395219	0.0395219	NaN	NaN	NaN	NaN
	218	0	0.00554517	0.0301992	0.0467194	0.0723593	0.103674	0.126337	0.143881	0.148385	0.142884	0.140377	0.144293	0.138269	0.136219	0.118201	0.113222	0.106659	0.102337	0.0982628	0.0933025	0.0898675	0.0769379	0.0667406	0.0680694	0.0659397	0.0630672	0.0630672	0.0570119	0.0551719	0.0551719
	219	0	0.00648902	0.0327486	0.0678439	0.0946535	0.0987502	0.110709	0.120644	0.128787	0.133671	0.12771	0.125902	0.125128	0.122975	0.11267	0.11284	0.102752	0.104366	0.104366	0.0993779	0.0892279	0.0795588	0.0768964	0.0711702	0.0715204	0.0715204	0.069446	0.069446	0.0689152	0.066501
	220	0	0.00423593	0.0229829	0.0284487	0.0389742	0.053185	0.069866	0.0781682	0.0857372	0.0990573	0.101913	0.105384	0.110116	0.103907	0.101992	0.101047	0.0983741	0.0844382	0.0766872	0.0731446	0.0693338	0.0631762	0.0620487	0.0478201	0.0433813	0.0433813	0.0433813	0.0464866	0.0540528	0.0521562
	221	0	0.0111501	0.0436769	0.0781906	0.107381	0.136033	0.148749	0.156215	0.154937	0.152748	0.15095	0.148364	0.145517	0.140842	0.139493	0.134885	0.132895	0.132132	0.128063	0.125615	0.121299	0.120477	0.118452	0.11814	0.117146	0.113309	0.110217	0.108782	0.107587	0.104018
	222	0	0.00518633	0.0175637	0.040098	0.0649333	0.0867117	0.0970062	0.109172	0.112666	0.105455	0.103376	0.100804	0.0903569	0.0858669	0.0742217	0.0707022	0.0593058	0.0522625	0.0409419	0.0408937	0.0311335	0.0299454	0.0187195	0.0187771	0.00765728	-0.00466762	-0.00439079	-0.00862733	-0.00403228	-0.000168149
	223	0	0.00185358	0.0244032	0.0526668	0.0866141	0.126198	0.138197	0.164148	0.178573	0.194162	0.191321	0.201652	0.208692	0.201137	0.186066	0.175674	0.17546	0.156475	0.129838	0.114273	0.114273	0.114273	0.108999	0.0905793	0.0905793	0.0905793	0.0962274	0.101729	0.0760298	0.0760298
	224	0	0.00116011	-0.0154585	-0.0389997	-0.043608	-0.04415	-0.0371997	-0.0288099	-0.0542674	-0.0564275	-0.0890881	-0.0851789	-0.147748	-0.171349	-0.231233	-0.322849	NaN	NaN	NaN	NaN	NaN	NaN	NaN	NaN	NaN	NaN	NaN	NaN	NaN	NaN
	225	0	0.00654331	0.0313177	0.0352243	0.0501019	0.060517	0.0757593	0.0829099	0.0973623	0.109702	0.111845	0.105841	0.104281	0.0985647	0.0864896	0.0872801	0.0734141	0.0788002	0.069664	0.0535285	0.0447224	0.0212319	0.0151068	-0.0195913	-0.0336539	-0.0336539	-0.0336539	-0.0432972	NaN	NaN
	226	0	0.00937514	0.0220727	0.0401594	0.0402062	0.0407719	0.0353876	0.0442631	0.0513658	0.0563449	0.0592361	0.0587411	0.049964	0.0457594	0.0475625	0.0431777	0.0367009	0.0314551	0.0293077	0.0224129	0.0166942	0.0126106	0.00894759	0.00884096	-0.0102715	-0.0160773	-0.0357503	-0.0357503	-0.0357503	-0.0357503
	227	0	0.00313284	0.0132256	0.0250563	0.0396194	0.0549837	0.0843266	0.111574	0.135611	0.139118	0.153922	0.151097	0.15619	0.15848	0.16091	0.150389	0.137014	0.115023	0.0932469	0.0832794	0.076757	0.0378701	0.0225228	0.0225228	0.0225228	0.0246978	0.0178266	-0.00149475	-0.00459264	NaN
	228	0	0.00391892	0.0135502	0.028811	0.0463954	0.0716606	0.0951739	0.0960195	0.0990683	0.0969618	0.0973407	0.101694	0.100756	0.0939367	0.0916648	0.0802699	0.0783913	0.0664575	0.0657416	0.0638941	0.052566	0.0504095	0.0413854	0.0342734	0.0222056	0.0224039	0.0225077	0.00784181	0.00859304	-0.0064568
	229	0	-0.00272538	-0.0101808	-0.0120233	-0.00842575	-0.00833141	-0.000826785	-0.0047729	-0.0153591	-0.0306658	-0.0303537	-0.055208	-0.101926	-0.148556	-0.194314	-0.252384	-0.264765	-0.282203	-0.268352	-0.268352	-0.28743	-0.28743	NaN	NaN	NaN	NaN	NaN	NaN	NaN	NaN
	230	0	0.000443842	-0.0169644	-0.0229888	-0.00454246	0.0116604	0.0205593	0.0274883	0.0276548	0.00846139	-0.0147769	-0.0538492	-0.0524405	-0.0706553	-0.125294	-0.132513	-0.146923	-0.179903	-0.186151	NaN	NaN	NaN	NaN	NaN	NaN	NaN	NaN	NaN	NaN	NaN
	231	0	0.0035887	0.00695875	0.00420138	-0.00291214	-0.010608	-0.022214	-0.0385366	-0.0361928	-0.0235721	-0.0145738	-0.0117923	-0.00193186	0.00129056	-0.0119504	-0.00988075	-0.0110562	-0.020263	-0.0474313	-0.0658635	-0.0744369	-0.0744369	-0.0822666	-0.0822666	-0.0811927	-0.0811927	-0.0959913	-0.0959913	-0.118479	NaN
	232	0	-0.00203693	-0.0106897	-0.0139031	-0.0157061	-0.018645	0.00336221	0.0254051	0.0124641	0.00879552	0.0150956	0.0147865	0.00640705	0.0037873	-0.0168371	-0.0293595	-0.0352276	-0.0501493	-0.0754879	-0.0919316	-0.0949228	-0.122926	-0.164034	-0.164034	NaN	NaN	NaN	NaN	NaN	NaN
	233	0	0.0060177	0.0272374	0.0610263	0.0957925	0.127845	0.153774	0.160583	0.162935	0.163122	0.161136	0.1654	0.165177	0.160363	0.161825	0.166823	0.16344	0.156298	0.153029	0.151689	0.148424	0.142346	0.143575	0.136698	0.131851	0.128974	0.115761	0.112707	0.110431	0.110743
	234	0	0.00701035	0.0350605	0.0595356	0.0898028	0.113947	0.130884	0.145914	0.153679	0.150586	0.152095	0.152492	0.14829	0.137876	0.130884	0.122974	0.117531	0.107322	0.0979199	0.0951858	0.0920712	0.0788333	0.081742	0.0749378	0.0718148	0.0600642	0.0582563	0.0562927	0.0548063	0.0548063
	235	0	0.0066249	0.029577	0.0610232	0.0855763	0.113716	0.130757	0.144262	0.159057	0.16487	0.167276	0.160431	0.158022	0.160517	0.161287	0.161015	0.16518	0.162124	0.15914	0.156227	0.154916	0.152152	0.139822	0.132612	0.130358	0.119343	0.107196	0.102332	0.0901274	0.0811616
	236	0	0.00822929	0.029972	0.0541514	0.058325	0.0664905	0.0730795	0.0723496	0.0782635	0.0787188	0.0812363	0.0743225	0.0739738	0.0757823	0.0713381	0.0678466	0.0647478	0.0612974	0.0593803	0.0556455	0.0527827	0.0410327	0.0330135	0.0359979	0.0295789	0.0189268	0.0162288	0.0118228	-0.00457929	-0.0164574
	237	0	-0.00157438	-0.00150904	-0.00984342	-0.00819972	-0.00734371	-0.0169277	-0.0293692	-0.0288436	-0.0363634	-0.0363832	-0.0342344	-0.0351682	-0.0331978	-0.0323326	-0.0319661	-0.0382986	-0.0117646	-0.0139093	-0.00352468	-0.0120237	-0.0129569	NaN	NaN	NaN	NaN	NaN	NaN	NaN	NaN
	238	0	0.006002	0.033075	0.0616467	0.0882286	0.100987	0.115103	0.118789	0.118303	0.10891	0.103085	0.0887255	0.0831773	0.0705307	0.0634015	0.0574557	0.0513948	0.0469355	0.0421055	0.0360542	0.0325779	0.0243713	0.0174632	0.00575494	-0.00194657	-0.00799067	-0.0138028	-0.0235917	-0.0195836	-0.0238768
	239	0	0.0133354	0.0413516	0.0829319	0.128794	0.154418	0.174779	0.179034	0.185457	0.187578	0.18409	0.179844	0.177548	0.174243	0.170166	0.171345	0.168107	0.164475	0.161999	0.161207	0.159886	0.160107	0.159736	0.157786	0.158996	0.158789	0.15891	0.154297	0.152506	0.151441
	240	0	-0.00566755	-0.00877692	-0.00369967	0.00012519	0.0114419	0.0304725	0.0468864	0.0581603	0.0580374	0.0600473	0.0645775	0.0673567	0.0712748	0.0724084	0.0727837	0.0734535	0.0739525	0.0720518	0.0712387	0.0712442	0.0691035	0.0703476	0.0710937	0.0697867	0.0697867	0.066228	0.0663979	0.064539	0.064539
	241	0	0.00184356	0.0126643	0.0391702	0.0575705	0.0824361	0.0895201	0.0877208	0.0900833	0.0889844	0.0946654	0.0951715	0.0912602	0.0843637	0.0820799	0.0788055	0.0765086	0.0713897	0.0694207	0.0659819	0.0623313	0.0573618	0.0558347	0.0505418	0.0471174	0.0431342	0.0380676	0.041023	0.0416396	0.0399997
	242	0	0.0097995	0.0347153	0.0638602	0.0880812	0.105259	0.118195	0.127119	0.129336	0.133082	0.141069	0.148492	0.151582	0.156042	0.162012	0.1622	0.163207	0.16735	0.174649	0.175282	0.18047	0.186403	0.191305	0.199137	0.20197	0.206878	0.208215	0.207742	0.20803	0.20867
	243	0	0.0118702	0.044613	0.081155	0.121992	0.150869	0.175513	0.191177	0.207593	0.210747	0.220346	0.227609	0.234205	0.238163	0.243778	0.246321	0.24439	0.241307	0.240799	0.240257	0.241932	0.240249	0.235691	0.233917	0.235299	0.229329	0.229329	0.225754	0.222519	0.220314
	244	0	0.00381259	0.010763	0.0236934	0.0299698	0.0391173	0.0402636	0.0465396	0.0660902	0.0658571	0.0748451	0.0821979	0.0878528	0.0965288	0.0766693	0.0709482	0.0637685	0.0522629	0.0430629	0.0257979	0.0255293	0.0158723	0.00541264	-0.024224	-0.024224	-0.0416599	-0.0328133	-0.040837	-0.040837	-0.040837
	245	0	0.00245365	0.0130006	0.0241601	0.0173524	0.0413865	0.0519554	0.128072	0.161592	0.17629	0.17002	0.174166	0.189618	0.184218	0.14656	0.130278	0.103317	0.105539	0.0543815	0.0124217	0.0124217	0.00363596	-0.00202996	-0.00202996	-0.0123172	-0.0123172	-0.0123172	-0.0215955	NaN	NaN
	246	0	-0.00058556	0.00655546	0.0144232	0.0232205	0.0180716	0.0211254	0.015387	0.0116653	0.0105523	0.00694348	0.00501684	0.00256969	-0.00117323	-0.00207125	-0.00364092	-0.00306629	-0.00425405	-0.0060788	-0.00508914	-0.00553357	-0.0066083	-0.00724118	-0.00521855	-0.00593422	-0.00696608	-0.00653973	-0.00836365	-0.0083959	-0.0104871
	247	0	-0.00350576	0.00124011	0.00418195	0.0117591	0.0118856	0.00694364	0.00550134	0.00343609	-0.00029289	-0.000264734	-0.00643866	-0.014848	-0.0169972	-0.0225973	-0.0261452	-0.0278293	-0.0271548	-0.0257059	-0.0209365	-0.0249897	-0.0302211	-0.0421265	-0.0386838	-0.037977	-0.0416868	-0.0436057	-0.0374602	-0.0579309	-0.0599509
	248	0	0.00766764	0.0140914	0.0336301	0.0493783	0.0730863	0.0909352	0.0957063	0.105938	0.105083	0.0969484	0.0933196	0.0917284	0.084828	0.0785802	0.0791577	0.0744304	0.0671965	0.064777	0.0635541	0.0560126	0.0573682	0.0549468	0.0566179	0.0680977	0.0630107	0.0369896	0.0456207	0.0314465	0.0160102
	249	0	0.00102436	0.00530501	0.00148839	-0.00123888	-0.0160195	-0.0189568	-0.0182198	-0.0202312	-0.0268067	-0.0292316	-0.0234955	-0.0284506	-0.0266999	-0.0253369	-0.026128	-0.022887	-0.0241904	-0.023168	-0.0224746	-0.0155158	-0.0149547	-0.00764704	-0.00784274	-0.0103233	-0.0125498	-0.0153207	-0.0153207	-0.0121707	-0.00791219
	250	0	0.0033456	0.00881144	-0.0039857	-0.0112631	-0.0307004	-0.0361561	-0.0328438	-0.0355449	-0.024793	-0.0191529	-0.0138235	-0.0128973	-0.0129571	-0.0276697	-0.036526	-0.0356708	-0.0642773	-0.0819273	-0.10356	-0.10356	-0.122217	NaN	NaN	NaN	NaN	NaN	NaN	NaN	NaN
	251	0	0.00301423	0.00817972	0.0130227	0.00809726	0.0209912	0.018506	0.0387057	0.0549024	0.0517258	0.0445391	0.048018	0.0314004	0.0304921	0.0242784	0.0222856	0.0128592	0.00553555	0.00923344	0.00873185	0.00873185	0.00920455	0.00459228	-0.00407637	-0.00405871	0.00405653	0.00177213	-0.00247586	-0.0144833	-0.0165261
	252	0	-0.000222171	0.00996099	0.036796	0.0942912	0.137413	0.184723	0.21552	0.224582	0.232289	0.239835	0.233945	0.228617	0.221887	0.212938	0.205482	0.20442	0.192606	0.17902	0.176555	0.175313	0.165405	0.165405	0.158932	0.158932	0.158932	0.155156	0.155156	0.155156	0.141543
	253	0	-0.00347966	-0.00223501	0.00247713	0.0184046	0.0346106	0.0379105	0.0411064	0.0568913	0.0657749	0.0754578	0.0781873	0.0719713	0.0726546	0.0768773	0.0741191	0.0780307	0.0709678	0.0648557	0.0648557	0.0548511	0.0474544	0.0527681	0.0435622	0.0435622	0.0402816	0.0386113	0.0279006	0.0412011	0.0368763
	254	0	-0.00239431	0.000849993	0.00762104	0.0250591	0.0411745	0.0525916	0.0624142	0.0675954	0.0738374	0.069759	0.0618276	0.0604959	0.0547099	0.0538251	0.0599075	0.0585812	0.0584715	0.0607669	0.0621645	0.0613132	0.0629468	0.0647394	0.0610809	0.0643993	0.0628436	0.0628436	0.0553868	0.0541517	0.0413024
	255	0	-0.00198019	-0.0146884	-0.0264543	-0.025627	-0.0263079	-0.0305572	0.00183961	0.00588262	0.00900459	0.0219473	0.0167205	0.0324188	0.0291503	0.0323087	0.0336196	0.0267283	0.0267283	0.0267283	0.0267283	0.0170781	0.0107111	-0.0120063	0.00725043	0.00725043	0.00725043	0.00471844	0.00471844	0.00471844	-0.00332732
	256	0	0.00128702	0.00320985	0.00286139	0.000251816	-0.00166486	-0.00465683	-0.00388969	-0.00258272	-0.00374024	-0.0048294	-0.00707471	-0.00817903	-0.00727482	-0.00579067	-0.00550342	-0.00467161	-0.00412647	-0.00323708	-0.00233923	-0.00222791	-0.00269108	-0.00171119	-0.000950283	-0.00190486	-0.00194994	-0.000959826	-0.00189577	-0.00207105	-0.00191819
	257	0	0.00330909	0.0256416	0.065396	0.10516	0.125225	0.146975	0.147858	0.152977	0.155741	0.155941	0.154747	0.154366	0.153122	0.152043	0.147623	0.14307	0.138984	0.140103	0.135706	0.130099	0.127763	0.128711	0.124146	0.124568	0.122045	0.122102	0.117586	0.120449	0.120825
	258	0	0.012958	0.044148	0.0937695	0.12519	0.141531	0.156716	0.165093	0.166396	0.175313	0.181936	0.178899	0.178007	0.183486	0.18403	0.186372	0.187418	0.189318	0.190392	0.190001	0.189639	0.191054	0.189316	0.183595	0.174419	0.170944	0.168769	0.160218	0.150524	0.153143
	259	0	0.00453728	0.0121177	0.0227234	0.040064	0.0415248	0.0399703	0.0362693	0.0402009	0.0406627	0.0401611	0.0356583	0.029262	0.0237008	0.0176709	0.0166922	0.0113746	0.00684307	0.00262632	-0.002683	-0.011126	-0.0102056	-0.0129087	-0.0154342	-0.0316852	-0.0381166	-0.0395908	-0.0447434	-0.0492012	-0.0765927
	260	0	0.00634458	0.0179616	0.0314001	0.037541	0.0492505	0.0587331	0.0691632	0.072575	0.075244	0.0787437	0.0839274	0.0863054	0.0858418	0.0851967	0.0862933	0.0865054	0.0851133	0.083752	0.0830701	0.0812635	0.081255	0.0810268	0.0791165	0.0772875	0.0743599	0.0741108	0.0704698	0.0701869	0.0685463
	261	0	0.00341394	0.0135191	0.0384754	0.0509159	0.0577617	0.0623644	0.0673812	0.0773995	0.0848231	0.0882803	0.0977792	0.0964661	0.104892	0.112486	0.112715	0.118567	0.120363	0.122772	0.123368	0.117528	0.121857	0.123879	0.125697	0.125056	0.121821	0.117174	0.105987	0.0985795	0.0968865
	262	0	0.00757458	0.0193949	0.03648	0.0786908	0.105308	0.127436	0.140882	0.146046	0.144819	0.143254	0.136617	0.133827	0.130675	0.126384	0.120551	0.111855	0.105356	0.0967846	0.0934286	0.0914621	0.089428	0.0879111	0.0856433	0.0832385	0.0788819	0.0815994	0.0822837	0.0787153	0.079874
	263	0	0.00812153	0.0180544	0.0440657	0.0678835	0.0739619	0.0836171	0.0878297	0.089547	0.0823895	0.0799416	0.0803254	0.0764466	0.0707219	0.0661423	0.0720285	0.0672765	0.0639819	0.0613382	0.0591912	0.0549179	0.0527726	0.0496662	0.0495457	0.047841	0.0429466	0.0387335	0.0358291	0.0333928	0.0315843
	264	0	0.0138759	0.0440871	0.0717425	0.0998312	0.121978	0.140207	0.154466	0.162875	0.164757	0.160766	0.156299	0.151151	0.150299	0.143969	0.138069	0.136309	0.131814	0.124802	0.119794	0.110394	0.110755	0.110725	0.108072	0.108072	0.106976	0.107134	0.102474	0.102474	0.100811
	265	0	0.00639719	0.0304478	0.052748	0.0686855	0.0770478	0.0820801	0.0751365	0.070052	0.0669615	0.0632942	0.0645427	0.0632934	0.058624	0.054928	0.0549328	0.0564151	0.050815	0.0492206	0.0476843	0.0456298	0.0453011	0.0455506	0.0439349	0.0419187	0.0411039	0.0387593	0.0328643	0.02818	0.0247864
	266	0	0.0163771	0.0656943	0.114466	0.156003	0.178897	0.194318	0.200987	0.204165	0.205311	0.206685	0.205168	0.203594	0.202454	0.202296	0.201833	0.201929	0.201063	0.20026	0.199627	0.199119	0.19844	0.19826	0.196316	0.195485	0.194234	0.194145	0.192421	0.191107	0.188975
	267	0	-0.000141239	-0.00918572	-0.0199541	-0.0366453	-0.0346762	-0.0416898	-0.0423509	-0.058971	-0.0590676	-0.0571683	-0.0409947	-0.0455895	-0.0519408	-0.0766178	-0.082153	-0.0824468	-0.0811079	-0.0825895	-0.109729	-0.0853711	-0.0853711	-0.136469	NaN	NaN	NaN	NaN	NaN	NaN	NaN
	268	0	0.00837818	0.030179	0.0524075	0.0686197	0.102623	0.148699	0.170135	0.172121	0.179012	0.179403	0.173654	0.169571	0.156909	0.148182	0.139056	0.130673	0.124586	0.116548	0.111816	0.105686	0.0874562	0.07923	0.034911	0.0137496	0.0367942	0.0099735	-0.000526069	0.0189584	0.0189584
	269	0	0.000335943	-0.013801	-0.0266823	-0.048523	-0.0608005	-0.0579901	-0.0702997	-0.0839156	-0.0697642	-0.0850359	-0.0754555	-0.05086	-0.0606047	-0.0979211	-0.113362	-0.141238	-0.0950271	-0.240775	NaN	NaN	NaN	NaN	NaN	NaN	NaN	NaN	NaN	NaN	NaN
	270	0	-0.00263687	-0.0110274	-0.0157029	-0.0314492	-0.061403	-0.0825217	-0.11291	-0.140669	-0.183276	-0.199327	-0.20688	-0.231113	-0.242478	-0.240617	-0.246434	-0.255027	-0.255027	-0.260876	-0.260876	NaN	NaN	NaN	NaN	NaN	NaN	NaN	NaN	NaN	NaN
	271	0	0.000901403	0.00434426	0.0116672	0.0196469	0.0413335	0.0414393	0.0420236	0.0293848	0.0168925	0.011772	0.0134792	0.00974462	0.00785571	0.0083601	0.00883586	0.0150723	0.0181392	0.0209365	0.0261466	0.0266602	0.0147021	0.0223926	0.0198999	0.0129188	0.0112009	0.0112009	0.0308575	0.0124244	0.00557007
	272	0	0.00387684	0.00959349	0.00902764	0.00406819	0.00106235	-0.0100475	-0.0181902	-0.0207682	-0.0288983	-0.0397202	-0.0420347	-0.0486969	-0.0537531	-0.0568271	-0.0591645	-0.0600714	-0.0567742	-0.0575146	-0.0588987	-0.0604322	-0.0650495	-0.060868	-0.061525	-0.0630652	-0.0679622	-0.0639181	-0.0674218	-0.0630852	-0.0635876
	273	0	0.00584573	0.0181466	0.0228464	0.0525875	0.0619315	0.0548651	0.0652616	0.0461306	0.0522424	0.0390536	0.0238741	-0.00268773	-0.0342391	-0.0479466	-0.062961	-0.0818011	-0.101651	-0.105242	-0.105622	-0.0861698	-0.0644295	-0.0644295	-0.0603478	-0.0431975	-0.0431975	-0.0431975	-0.0312904	NaN	NaN
	274	0	0.00704444	0.0288742	0.0518678	0.0680505	0.078009	0.0766746	0.0739842	0.0725553	0.0695907	0.0659477	0.0626939	0.058796	0.0549417	0.0544042	0.0503794	0.0483103	0.0461238	0.0424291	0.0378713	0.0321591	0.0283618	0.0244869	0.0200662	0.0142053	0.0106496	0.00538347	0.00224737	0.000394607	-0.00319985
	275	0	0.00547154	0.0213827	0.0297124	0.0435544	0.0555302	0.0655404	0.0741307	0.0793675	0.0795155	0.0766138	0.0739	0.0708909	0.0690636	0.0694254	0.0625557	0.0573871	0.0549223	0.0514885	0.0467056	0.0486233	0.0461467	0.0434946	0.0312274	0.0249902	0.0208681	0.0149544	0.011826	0.00804967	0.0113202
	276	0	0.0036624	0.0248366	0.0585888	0.093913	0.10632	0.106699	0.102818	0.0933282	0.082481	0.0776354	0.0643614	0.0528438	0.0463896	0.0358186	0.0250265	0.0228793	0.0190743	0.0183795	0.014465	0.0161075	0.016472	0.019325	0.0221621	0.024121	0.021923	0.0234064	0.0250416	0.0293663	0.0284989
	277	0	0.00914017	0.0350235	0.0612016	0.0843002	0.0972996	0.102716	0.100064	0.0963884	0.0842301	0.0780277	0.0691165	0.0625518	0.0431546	0.0256994	0.0200903	0.00927945	-0.00581738	-0.00250925	-0.0152755	-0.0295121	-0.049331	-0.0665662	-0.0685637	-0.0951271	-0.10002	-0.115966	-0.124141	-0.133474	-0.16603
	278	0	-0.00941611	-0.0291145	-0.0450753	-0.0539754	-0.0587426	-0.0588073	-0.0392438	-0.040421	-0.0316802	-0.0396989	-0.0653421	-0.0826849	-0.10394	-0.111365	-0.110413	-0.110413	-0.113114	-0.110659	-0.127744	-0.127744	NaN	NaN	NaN	NaN	NaN	NaN	NaN	NaN	NaN
	279	0	0.00633278	0.0184759	0.048998	0.0793539	0.0796448	0.0828845	0.0892375	0.0900955	0.0879288	0.0830891	0.077532	0.0636305	0.048153	0.0268682	0.018733	0.00307414	-0.0127272	-0.0279935	-0.0248793	-0.0383649	-0.0322095	-0.0475701	-0.0443288	-0.055929	-0.0724571	-0.0785209	-0.0785209	-0.0785209	-0.098412
	280	0	-0.00125735	0.00448388	-0.00235072	-0.00171514	-0.00809349	-0.0018986	0.00741761	0.0285626	0.0340848	0.0364933	0.0487242	0.0424687	0.0400765	0.0175384	0.00355873	-0.000667259	-0.0145063	-0.00527536	-0.01299	-0.0146277	-0.0349004	-0.0616454	-0.0618486	-0.0618486	-0.0651794	-0.108308	-0.112619	NaN	NaN
	281	0	0.00629076	0.0106799	0.0147485	0.0239872	0.0387657	0.0399865	0.0692094	0.0765198	0.0827903	0.106024	0.0955148	0.093549	0.0568411	0.0462803	0.0313428	0.0416616	0.0143479	0.0143479	0.0183972	-0.0131355	-0.0818544	-0.0818544	NaN	NaN	NaN	NaN	NaN	NaN	NaN
	282	0	-0.00121266	0.00171929	0.00449516	0.00636013	-0.00106692	0.016755	0.0140931	0.0174298	0.0165075	0.0116325	0.00492832	-0.0201033	-0.0495614	-0.0527714	-0.0666623	-0.0638992	-0.0654137	-0.0651509	-0.0650014	-0.0650014	NaN	NaN	NaN	NaN	NaN	NaN	NaN	NaN	NaN
	283	0	0.00621358	0.0116384	-0.0105589	-0.034794	-0.0565878	-0.0797269	-0.0716944	-0.057584	-0.0380051	-0.0457294	-0.0385749	-0.0334991	-0.0298374	-0.0381767	-0.0253611	-0.034372	-0.0721653	-0.104644	-0.137704	-0.137704	NaN	NaN	NaN	NaN	NaN	NaN	NaN	NaN	NaN
	284	0	0.00942112	0.0361488	0.0594246	0.0782503	0.0917173	0.0980014	0.103315	0.103174	0.0947904	0.0920454	0.0879835	0.0849907	0.0840823	0.0827134	0.0804218	0.0792398	0.0789798	0.0755805	0.0740003	0.0686741	0.0658339	0.0664473	0.0667547	0.0620852	0.0603242	0.0571546	0.0560344	0.0502524	0.0489146
	285	0	0.00451577	-0.00829262	-0.0149923	-0.008544	-0.00464818	0.0228872	0.0288269	0.0405008	0.0471062	0.0446272	0.0445349	0.0421042	0.0380019	0.0349488	0.0309555	0.0264659	0.0322284	0.0301615	0.0326526	0.0307189	0.0294332	0.0283593	0.0266636	0.0244368	0.020356	0.0109433	0.0133778	0.00701242	-0.00199955
	286	0	0.00345288	0.0180716	0.0341863	0.0446475	0.0640279	0.0741923	0.0818164	0.0818759	0.0777408	0.072533	0.0632735	0.0605456	0.0514898	0.0506309	0.0476566	0.0436004	0.0416831	0.0362106	0.0298876	0.0271021	0.0254509	0.0237517	0.0251877	0.0234498	0.0247007	0.0196472	0.0196993	0.0185459	0.0187113
	287	0	0.00367037	0.00944128	0.0167123	0.0229457	0.0286213	0.039494	0.0550831	0.0615881	0.0628324	0.0655768	0.0647909	0.06286	0.0624938	0.0558931	0.0583913	0.0581645	0.0506684	0.0410299	0.0427738	0.0334192	0.0272853	0.0195793	0.0153511	0.0118889	0.00696173	0.00347154	0.00187377	-0.000313474	-0.00101977
	288	0	0.00836688	0.0141688	0.0196853	0.0290586	0.0171043	0.0159753	0.0189774	0.00969048	0.0236991	0.0273204	0.0275652	0.0190323	0.00658604	0.0135141	0.0173401	0.0088838	0.0131109	0.0165091	0.0272466	0.0272466	0.0152256	NaN	NaN	NaN	NaN	NaN	NaN	NaN	NaN
	289	0	5.15283e-06	0.000852583	0.0206111	0.0560271	0.0715013	0.0538079	0.0401936	0.0178475	0.0214894	0.0144552	0.0115565	-0.0194288	-0.00720146	0.00919449	0.0509068	0.0900299	0.0900299	0.0661113	0.00923578	0.0103292	0.0103292	0.0103292	NaN	NaN	NaN	NaN	NaN	NaN	NaN

## Sheet: Fig 3B–F
Fig 3B			Fig 3C–E							Fig 3F
MU	SU		MU			SU				MU																					SU
0.000788046	4.52035e-05		Raw	Conventional	Best pgain	Raw	Conventional	Best pgain		Raw							Conventional							Best pgain							Raw							Conventional							Best pgain
0.00329034	2.21222e-05		0.131128	0.218496	0.225641	0.274404	0.351131	0.319717		1	2	5	10	20	50	100	1	2	5	10	20	50	100	1	2	5	10	20	50	100	1	2	5	10	20	50	100	1	2	5	10	20	50	100	1	2	5	10	20
0.00329034	2.21222e-05		0.196675	0.311284	0.302916	0.493399	0.539858	0.54945		0.0320464	0.0457532	0.0771396	0.131128	0.196529	0.30011	0.348121	0.0690155	0.0988173	0.155757	0.218496	0.285698	0.364623	0.410144	0.0791199	0.111489	0.16869	0.225641	0.288526	0.357217	0.389973	0.10876	0.143482	0.212109	0.274404	0.319765	0.36454	0.371079	0.157367	0.20765	0.291461	0.351131	0.388713	0.417096	0.418547	0.160008	0.212686	0.270979	0.319717	0.357458
0.00161026	0.00672336		0.0603375	0.181401	0.169782	0.493399	0.539858	0.54945		0.0669881	0.0923462	0.139768	0.196675	0.24625	0.282693	0.282492	0.12635	0.172799	0.250526	0.311284	0.356909	0.383819	0.384956	0.12991	0.176047	0.25011	0.302916	0.347871	0.367653	0.357358	0.426686	0.45306	0.476369	0.493399	0.509497	0.530179	0.542341	0.470231	0.498618	0.522657	0.539858	0.557337	0.576957	0.585172	0.479968	0.508848	0.53238	0.54945	0.566924
0.00329034	0.00329034		0.175834	0.348759	0.354706	0.233557	0.350457	0.346854		0.0116788	0.0180125	0.0381016	0.0603375	0.078345	0.0805353	0.0331307	0.0640715	0.0899963	0.140058	0.181401	0.207656	0.218023	0.166603	0.0689755	0.0943572	0.136259	0.169782	0.189519	0.171822	0.082888	0.426686	0.45306	0.476369	0.493399	0.509497	0.530179	0.542341	0.470231	0.498618	0.522657	0.539858	0.557337	0.576957	0.585172	0.479968	0.508848	0.53238	0.54945	0.566924
0.00161026	0.00329034		0.260789	0.392185	0.386565	0.214167	0.221811	0.156463		0.0694589	0.0944653	0.135985	0.175834	0.202257	0.202557	0.172229	0.179374	0.23437	0.304556	0.348759	0.382288	0.393298	0.37295	0.186333	0.242608	0.312699	0.354706	0.38589	0.391368	0.37251	0.0799854	0.111237	0.173701	0.233557	0.302857	0.37413	0.430939	0.144482	0.195518	0.281441	0.350457	0.416242	0.497216	0.558983	0.142682	0.192893	0.279596	0.346854	0.412475
0.00329034	0.00329034		0.175834	0.348759	0.354706	0.214167	0.221811	0.156463		0.12073	0.157736	0.215941	0.260789	0.297065	0.320418	0.331939	0.208687	0.270029	0.345543	0.392185	0.423067	0.451575	0.45934	0.206018	0.267394	0.341035	0.386565	0.417248	0.446135	0.455025	0.0813373	0.106503	0.161644	0.214167	0.254773	0.320271	0.38983	0.101447	0.130923	0.183202	0.221811	0.249878	0.279829	0.285519	0.0712436	0.0924483	0.126883	0.156463	0.177662
0.0137382	0.00329034		0.220033	0.41859	0.428313	0.039319	0.150199	0.155548		0.0694589	0.0944653	0.135985	0.175834	0.202257	0.202557	0.172229	0.179374	0.23437	0.304556	0.348759	0.382288	0.393298	0.37295	0.186333	0.242608	0.312699	0.354706	0.38589	0.391368	0.37251	0.0813373	0.106503	0.161644	0.214167	0.254773	0.320271	0.38983	0.101447	0.130923	0.183202	0.221811	0.249878	0.279829	0.285519	0.0712436	0.0924483	0.126883	0.156463	0.177662
0.00672336	0.0137382		0.262154	0.362238	0.357797	0.039319	0.150199	0.155548		0.112099	0.137173	0.182235	0.220033	0.254818	0.29981	0.34132	0.26925	0.320858	0.382199	0.41859	0.448426	0.487128	0.520725	0.27926	0.332345	0.394315	0.428313	0.457045	0.49902	0.523746	0.0079992	0.0106551	0.0172197	0.039319	0.0727055	0.113044	0.181125	0.0421976	0.0603824	0.0978013	0.150199	0.195551	0.258678	0.344443	0.0410278	0.060282	0.101822	0.155548	0.208462
0.00329034	1.08264e-05		0.0265547	0.0987698	0.0640041	0.320017	0.448172	0.447657		0.117093	0.152531	0.208424	0.262154	0.308308	0.368119	0.408322	0.197385	0.252141	0.319097	0.362238	0.396372	0.4383	0.47589	0.204984	0.261473	0.318145	0.357797	0.38609	0.420966	0.45257	0.0079992	0.0106551	0.0172197	0.039319	0.0727055	0.113044	0.181125	0.0421976	0.0603824	0.0978013	0.150199	0.195551	0.258678	0.344443	0.0410278	0.060282	0.101822	0.155548	0.208462
0.000385662	0.0137382		0.220033	0.41859	0.428313	0.277438	0.349651	0.341784		0.0100511	0.0133965	0.0155963	0.0265547	0.0256996	0.0190096	0.0177769	0.0421998	0.0576731	0.0810593	0.0987698	0.117925	0.136745	0.149079	0.0266015	0.0370665	0.0546518	0.0640041	0.0836887	0.0962208	0.0608677	0.15815	0.199841	0.266462	0.320017	0.356844	0.391363	0.413065	0.254698	0.316954	0.39807	0.448172	0.478417	0.50947	0.502597	0.252394	0.313911	0.397525	0.447657	0.478736
0.000385662	0.00161026		0.171967	0.417148	0.429222	0.320017	0.448172	0.447657		0.112099	0.137173	0.182235	0.220033	0.254818	0.29981	0.34132	0.26925	0.320858	0.382199	0.41859	0.448426	0.487128	0.520725	0.27926	0.332345	0.394315	0.428313	0.457045	0.49902	0.523746	0.104961	0.141995	0.214218	0.277438	0.328731	0.375729	0.395634	0.15869	0.210988	0.291214	0.349651	0.394266	0.417112	0.43255	0.163457	0.217376	0.297145	0.341784	0.356651
0.000188739	0.00161026		0.146048	0.31644	0.386158	0.137497	0.249618	0.180084		0.0722068	0.0974734	0.135198	0.171967	0.190767	0.203518	0.201251	0.215643	0.278983	0.360382	0.417148	0.457592	0.50569	0.518384	0.227059	0.292216	0.372782	0.429222	0.473167	0.5603	0.588857	0.15815	0.199841	0.266462	0.320017	0.356844	0.391363	0.413065	0.254698	0.316954	0.39807	0.448172	0.478417	0.50947	0.502597	0.252394	0.313911	0.397525	0.447657	0.478736
0.00672336	0.00161026		0.0996462	0.210113	0.273043	0.238158	0.38482	0.428592		0.0542492	0.0725719	0.110743	0.146048	0.193877	0.275084	0.357039	0.13048	0.174747	0.250658	0.31644	0.381952	0.506147	0.597871	0.175797	0.23288	0.316689	0.386158	0.466298	0.605741	0.70019	0.0581836	0.0769332	0.108584	0.137497	0.169712	0.196733	0.228637	0.124845	0.158149	0.209629	0.249618	0.286135	0.33511	0.366345	0.102006	0.128363	0.167474	0.180084	0.204368
1.26896e-06	1.08264e-05		0.115179	0.113876	0.0859355	0.137497	0.249618	0.180084		0.0389478	0.0532286	0.079042	0.0996462	0.115001	0.113542	0.118017	0.0922638	0.123612	0.171652	0.210113	0.241509	0.286763	0.310004	0.130099	0.172682	0.229984	0.273043	0.314667	0.373409	0.434893	0.0924138	0.121993	0.179191	0.238158	0.293719	0.365275	0.449369	0.174664	0.229473	0.316453	0.38482	0.438352	0.505036	0.55339	0.213227	0.277686	0.368144	0.428592	0.483616
1	2.21222e-05		0.0896396	0.23123	0.131987	0.190275	0.285107	0.320433		0.0456282	0.0610561	0.090801	0.115179	0.13992	0.156553	0.189226	0.0540114	0.069533	0.0927426	0.113876	0.128324	0.140048	0.149871	0.0450203	0.0544999	0.0641249	0.0859355	0.0932453	0.0752441	0.082929	0.0581836	0.0769332	0.108584	0.137497	0.169712	0.196733	0.228637	0.124845	0.158149	0.209629	0.249618	0.286135	0.33511	0.366345	0.102006	0.128363	0.167474	0.180084	0.204368
0.00672336	0.00161026		0.111064	0.126366	0.104894	0.306418	0.418889	0.410469		0.0346712	0.046515	0.0683658	0.0896396	0.0970603	0.0980128	0.0965095	0.114911	0.149523	0.199113	0.23123	0.253524	0.273497	0.279265	0.0999081	0.122448	0.118988	0.131987	0.152414	0.150674	0.140827	0.0617284	0.0861876	0.137049	0.190275	0.245587	0.312976	0.339142	0.113549	0.156133	0.225478	0.285107	0.339475	0.401381	0.43166	0.134585	0.183924	0.257127	0.320433	0.371608
0.00329034	0.000188739		0.102872	0.199328	0.143776	0.118405	0.211848	0.171061		0.0518087	0.0645689	0.0856942	0.111064	0.132393	0.150679	0.149965	0.0778157	0.095633	0.115582	0.126366	0.131547	0.131659	0.096356	0.0741494	0.0912047	0.108263	0.104894	0.119737	0.132284	0.127727	0.192459	0.230039	0.275709	0.306418	0.349405	0.410704	0.446387	0.266212	0.318274	0.37697	0.418889	0.481995	0.604499	0.678836	0.266668	0.318279	0.37296	0.410469	0.461717
0.000188739	0.000188739		0.0766911	0.240569	0.21272	0.0758423	0.0553899	0.0198924		0.0351111	0.0474543	0.0735305	0.102872	0.126647	0.165274	0.196871	0.0897233	0.117619	0.161291	0.199328	0.235885	0.279632	0.330329	0.0733277	0.103864	0.123097	0.143776	0.189834	0.262876	0.326481	0.0379898	0.0539596	0.0846787	0.118405	0.146482	0.175879	0.19816	0.0828211	0.114101	0.167703	0.211848	0.245086	0.263542	0.268897	0.0756964	0.0994974	0.127502	0.171061	0.215342
0.000188739	0.000385662		0.0784996	0.268707	0.246904	0.140828	0.218854	0.240141		0.0217305	0.0319089	0.053113	0.0766911	0.0922053	0.119709	0.145521	0.0918584	0.127145	0.186527	0.240569	0.294588	0.361487	0.410039	0.0836163	0.114723	0.167102	0.21272	0.265239	0.326743	0.365406	0.023278	0.0326554	0.0559866	0.0758423	0.101371	0.136136	0.16081	0.0176079	0.0253553	0.0436042	0.0553899	0.0830956	0.131833	0.157671	0.00546611	0.00749529	0.0194842	0.0198924	0.0388303
5.29832e-06	0.00161026		0.0784996	0.268707	0.246904	0.157883	0.24747	0.289134		0.0244563	0.0337616	0.0550803	0.0784996	0.10155	0.130198	0.199693	0.111587	0.150382	0.212729	0.268707	0.317095	0.398585	0.452963	0.109416	0.146577	0.198051	0.246904	0.298689	0.363342	0.412572	0.074073	0.0932454	0.120142	0.140828	0.16126	0.202031	0.245666	0.116589	0.148236	0.190909	0.218854	0.242019	0.284524	0.333343	0.134439	0.167932	0.214595	0.240141	0.263637
0.00329034	1.08264e-05		0.0654916	0.246329	0.290401	0.240021	0.287293	0.282923		0.0244563	0.0337616	0.0550803	0.0784996	0.10155	0.130198	0.199693	0.111587	0.150382	0.212729	0.268707	0.317095	0.398585	0.452963	0.109416	0.146577	0.198051	0.246904	0.298689	0.363342	0.412572	0.0629464	0.0840153	0.120716	0.157883	0.18947	0.211316	0.243761	0.127626	0.163816	0.212725	0.24747	0.273197	0.313746	0.373456	0.156152	0.197339	0.252725	0.289134	0.319455
0.0137382	0.000385662		0.22121	0.414726	0.414699	0.14528	0.203231	0.324719		0.0327197	0.0403696	0.0543909	0.0654916	0.0779195	0.0894153	0.10709	0.140403	0.170537	0.213617	0.246329	0.27655	0.337716	0.404051	0.184482	0.222259	0.269875	0.290401	0.318931	0.412477	0.495303	0.147801	0.175171	0.209587	0.240021	0.272287	0.342071	0.435837	0.185687	0.219193	0.256398	0.287293	0.320384	0.377556	0.42316	0.182014	0.214949	0.252133	0.282923	0.302974
0.000788046	0.00672336		0.102664	0.178671	0.184152	0.129628	0.144028	0.214735		0.127085	0.152957	0.189812	0.22121	0.247512	0.275738	0.297324	0.275121	0.325477	0.378687	0.414726	0.45177	0.52636	0.584452	0.273893	0.323145	0.380367	0.414699	0.437881	0.482167	0.529269	0.0752684	0.0937758	0.121582	0.14528	0.178662	0.224957	0.280907	0.110344	0.136042	0.17344	0.203231	0.23607	0.297386	0.360505	0.180078	0.22195	0.277292	0.324719	0.380661
0.000188739	0.000385662		0.170339	0.280214	0.299936	0.144554	0.173039	0.160931		0.0365157	0.0498222	0.0722414	0.102664	0.119624	0.144747	0.195803	0.0830249	0.108977	0.147927	0.178671	0.203808	0.229457	0.267012	0.0812013	0.107273	0.144396	0.184152	0.221341	0.246511	0.29392	0.0529176	0.0678173	0.0965159	0.129628	0.173628	0.257201	0.35429	0.0564207	0.073377	0.107358	0.144028	0.185566	0.265307	0.377152	0.0911934	0.115348	0.164223	0.214735	0.266548
9.23671e-05	0.48939		0.0984995	0.213616	0.214568	0.158968	0.3367	0.371773		0.0820569	0.104485	0.136172	0.170339	0.195269	0.23369	0.260212	0.139259	0.177777	0.234189	0.280214	0.314089	0.358143	0.407734	0.154356	0.196932	0.256535	0.299936	0.335403	0.387121	0.440071	0.0502008	0.0688488	0.103303	0.144554	0.185803	0.255566	0.346081	0.0605064	0.0841429	0.131861	0.173039	0.223	0.289225	0.345101	0.0598654	0.0816829	0.126402	0.160931	0.200142
7.27895e-08	0.11721		0.0617392	0.130076	0.27155	0.125507	0.0464177	0.106384		0.0549007	0.0673725	0.0835214	0.0984995	0.115971	0.131534	0.15456	0.135425	0.163746	0.193887	0.213616	0.229473	0.256485	0.281673	0.133822	0.162144	0.191439	0.214568	0.241972	0.274012	0.312931	0.0619812	0.0846887	0.120123	0.158968	0.195446	0.249767	0.336321	0.131663	0.177936	0.261265	0.3367	0.397915	0.496698	0.614672	0.153852	0.206124	0.291709	0.371773	0.445583
2.59294e-06	0.000385662		0.137917	0.219691	0.370737	0.0602629	0.0656895	0.0538892		0.036217	0.0405143	0.051204	0.0617392	0.0741157	0.0947003	0.128701	0.0857148	0.0978239	0.115255	0.130076	0.141067	0.16102	0.180391	0.180817	0.205844	0.240741	0.27155	0.316945	0.403819	0.459814	0.0400916	0.0558835	0.0899852	0.125507	0.172407	0.223372	0.239032	0.0185837	0.0244977	0.0366637	0.0464177	0.0533722	0.0493859	0.0494468	0.0339073	0.0474306	0.0761133	0.106384	0.16073
0.00161026	0.00161026		0.113503	0.195271	0.263147	0.251467	0.421435	0.42119		0.0892624	0.102518	0.118973	0.137917	0.149397	0.174438	0.201824	0.155443	0.175919	0.198992	0.219691	0.239191	0.27217	0.294767	0.267863	0.300994	0.336252	0.370737	0.428974	0.526845	0.596487	0.0199299	0.0294605	0.0411814	0.0602629	0.0885279	0.137073	0.16904	0.0254775	0.0351738	0.0476667	0.0656895	0.0800515	0.0887523	0.0718075	0.0155784	0.0235541	0.0370307	0.0538892	0.0792397
0.00329034	0.000788046		0.154014	0.208915	0.198513	0.353385	0.441614	0.433639		0.065685	0.0771576	0.095227	0.113503	0.132845	0.166295	0.221503	0.12261	0.144154	0.171304	0.195271	0.217986	0.265495	0.314592	0.150523	0.177229	0.212226	0.263147	0.324475	0.424877	0.509761	0.109347	0.143993	0.204848	0.251467	0.298154	0.353978	0.39365	0.20904	0.270613	0.358535	0.421435	0.477659	0.54784	0.586365	0.215051	0.278025	0.362537	0.42119	0.468135
0.00161026	0.00161026		0.0935411	0.28633	0.268059	0.296309	0.39832	0.382797		0.092218	0.109422	0.132423	0.154014	0.172703	0.211268	0.252777	0.123155	0.146798	0.178107	0.208915	0.23957	0.291789	0.35824	0.114416	0.134348	0.172993	0.198513	0.212218	0.263702	0.333269	0.213521	0.257641	0.314162	0.353385	0.382992	0.41685	0.43583	0.286871	0.3433	0.403628	0.441614	0.474883	0.502319	0.509734	0.286321	0.342725	0.399563	0.433639	0.465575
0.000385662	0.00329034		0.0494516	0.145968	0.146381	0.539706	0.608147	0.605899		0.0272812	0.039872	0.067376	0.0935411	0.126568	0.157501	0.154315	0.105081	0.145824	0.219958	0.28633	0.34179	0.413604	0.437731	0.0967329	0.133435	0.202034	0.268059	0.325604	0.395789	0.424271	0.145893	0.185474	0.245523	0.296309	0.343528	0.393478	0.429979	0.217317	0.273615	0.344959	0.39832	0.44679	0.49601	0.536003	0.21409	0.268899	0.33622	0.382797	0.42742
0.000788046	0.000788046		0.0740109	0.170858	0.162028	0.138315	0.225079	0.215865		0.0210287	0.0279541	0.0408968	0.0494516	0.0409426	0.0476149	0.0303847	0.0609887	0.0823903	0.117676	0.145968	0.152982	0.160287	0.168085	0.0599785	0.0808377	0.120602	0.146381	0.15349	0.166335	0.146703	0.357423	0.414087	0.488335	0.539706	0.581523	0.62168	0.655548	0.431723	0.495793	0.566052	0.608147	0.646023	0.696295	0.736196	0.433342	0.497458	0.565963	0.605899	0.643955
0.000788046	0.00161026		0.0364512	0.104401	0.153563	0.26125	0.364333	0.388829		0.0165502	0.0255857	0.0468351	0.0740109	0.0837593	0.0659442	0.042488	0.0656413	0.0909089	0.134024	0.170858	0.179423	0.203787	0.226571	0.0692024	0.0979896	0.143051	0.162028	0.169628	0.176823	0.171496	0.059516	0.0772256	0.113752	0.138315	0.161678	0.210942	0.223846	0.111337	0.142502	0.191002	0.225079	0.245736	0.270873	0.26508	0.11554	0.146338	0.187709	0.215865	0.216747
0.000188739	0.00329034		0.370231	0.495456	0.500106	0.0861333	0.241863	0.23207		0.0149332	0.0196199	0.0267069	0.0364512	0.0466301	0.0805786	0.11016	0.0325951	0.0460332	0.0766362	0.104401	0.133163	0.199858	0.245432	0.052824	0.0746831	0.111847	0.153563	0.190151	0.273058	0.298534	0.166914	0.190342	0.229433	0.26125	0.284739	0.303892	0.309482	0.248708	0.282113	0.330562	0.364333	0.384657	0.377502	0.336073	0.284983	0.32185	0.359291	0.388829	0.404864
0.00161026	1		0.410924	0.485214	0.483461	0.0364604	0.0258868	0.0180435		0.199836	0.248112	0.31806	0.370231	0.40923	0.447177	0.468742	0.294943	0.361154	0.441066	0.495456	0.539332	0.58567	0.613363	0.30023	0.367011	0.446668	0.500106	0.544615	0.585264	0.601597	0.0243608	0.0353461	0.0624158	0.0861333	0.103815	0.119834	0.0898495	0.0836784	0.116213	0.18221	0.241863	0.297242	0.392127	0.428837	0.0796713	0.110376	0.171399	0.23207	0.285947
0.000788046	5.29832e-06		0.303012	0.461173	0.45684	0.123758	0.064417	0.0845509		0.294371	0.333681	0.379799	0.410924	0.429536	0.433781	0.456775	0.369826	0.414834	0.457203	0.485214	0.50675	0.517525	0.534277	0.36801	0.412605	0.455034	0.483461	0.504038	0.510957	0.52517	0.0122207	0.0177901	0.03154	0.0364604	0.0312471	0.0244715	-0.012898	0.0118746	0.0183735	0.0263618	0.0258868	0.0196859	0.0115522	-0.00568414	0.00802424	0.0147649	0.0195202	0.0180435	0.00886042
0.00672336	0.0137382		0.319504	0.424961	0.430513	0.32815	0.414136	0.425031		0.180299	0.215768	0.266286	0.303012	0.323202	0.352659	0.391968	0.309658	0.363974	0.42346	0.461173	0.483642	0.521728	0.54619	0.306525	0.361474	0.421135	0.45684	0.478857	0.506675	0.52789	0.0419332	0.0538484	0.0845832	0.123758	0.151756	0.185991	0.219504	0.0346952	0.0448083	0.0592198	0.064417	0.0642032	0.0629907	0.0662926	0.0243476	0.031536	0.0462231	0.0845509	0.0975111
9.23671e-05	9.23671e-05		0.163254	0.258729	0.26116	0.530709	0.679742	0.667638		0.209181	0.239957	0.284738	0.319504	0.354635	0.393322	0.43206	0.309268	0.349514	0.393516	0.424961	0.452324	0.498944	0.534727	0.315111	0.35567	0.399206	0.430513	0.45683	0.502372	0.536632	0.178623	0.219351	0.281657	0.32815	0.34794	0.367413	0.415623	0.259458	0.31363	0.377071	0.414136	0.437434	0.475303	0.533266	0.274729	0.330191	0.389812	0.425031	0.422063
0.000788046	0.000385662		0.217099	0.362571	0.391077	0.111887	0.262904	0.283		0.0761223	0.097266	0.131364	0.163254	0.192452	0.235136	0.259938	0.136575	0.172324	0.221252	0.258729	0.287068	0.325207	0.361745	0.153067	0.187257	0.230744	0.26116	0.285504	0.321128	0.355296	0.332516	0.387979	0.46972	0.530709	0.586618	0.620282	0.665467	0.468392	0.541891	0.629105	0.679742	0.718445	0.747557	0.767294	0.463078	0.535068	0.617001	0.667638	0.707897
0.00672336	0.000788046		0.152745	0.29265	0.270155	0.178092	0.35795	0.365646		0.121133	0.144403	0.182648	0.217099	0.239913	0.242989	0.232239	0.239038	0.281148	0.331671	0.362571	0.381946	0.392022	0.374032	0.262337	0.308092	0.359378	0.391077	0.410805	0.418233	0.395102	0.049445	0.064773	0.089671	0.111887	0.124365	0.122664	0.137149	0.139718	0.179175	0.229362	0.262904	0.287193	0.298475	0.307957	0.153211	0.195622	0.248733	0.283	0.310832
0.000188739	0.0280722		0.144527	0.239424	0.238144	0.404673	0.498995	0.53842		0.0591619	0.0805556	0.118127	0.152745	0.178734	0.197465	0.194198	0.140364	0.187346	0.251495	0.29265	0.323179	0.370127	0.409508	0.134793	0.179184	0.238735	0.270155	0.303614	0.353339	0.378459	0.069509	0.091439	0.136408	0.178092	0.218917	0.295942	0.370065	0.163712	0.214654	0.294635	0.35795	0.413607	0.495276	0.556236	0.17066	0.223533	0.304013	0.365646	0.421692
0.000188739	4.52035e-05		0.0669792	0.15404	0.127974	0.261966	0.33916	0.337581		0.0497443	0.06786	0.103427	0.144527	0.180212	0.243438	0.310111	0.0990602	0.135105	0.19302	0.239424	0.279704	0.345206	0.376946	0.10071	0.137406	0.195721	0.238144	0.250008	0.294451	0.30913	0.248829	0.299323	0.360592	0.404673	0.442377	0.487604	0.526338	0.316742	0.379657	0.452454	0.498995	0.539738	0.592766	0.634628	0.346379	0.414021	0.491653	0.53842	0.556967
1e-09	0.00672336		0.0360131	0.0699582	0.133619	0.426571	0.552688	0.547268		0.0238015	0.0328841	0.0521541	0.0669792	0.103336	0.136092	0.127945	0.0554917	0.0786414	0.11992	0.15404	0.210202	0.268451	0.2806	0.046721	0.0663385	0.09416	0.127974	0.162075	0.200041	0.210064	0.0938162	0.127444	0.196016	0.261966	0.339366	0.41895	0.463378	0.133007	0.179386	0.263545	0.33916	0.407388	0.478368	0.516379	0.132014	0.177016	0.260818	0.337581	0.403427
0.000385662	0.00161026		0.0445475	0.00815859	0.0776624	0.357781	0.436277	0.427933		0.0181643	0.0258674	0.0350926	0.0360131	0.0177898	0.00554599	-0.0151677	0.0309212	0.0444828	0.0609796	0.0699582	0.0639096	0.0398504	0.0258384	0.0553898	0.07764	0.113397	0.133619	0.12809	0.110285	0.0548116	0.217636	0.274595	0.361288	0.426571	0.480814	0.528003	0.567693	0.306115	0.381652	0.482928	0.552688	0.60812	0.650213	0.691688	0.307108	0.382134	0.482078	0.547268	0.600414
0.00161026	5.29832e-06		0.140343	0.289506	0.330969	0.196464	0.225305	0.208834		0.0242993	0.0327658	0.0417691	0.0445475	0.0623123	0.0779032	0.0878938	0.0175793	0.0231487	0.025837	0.00815859	-0.0340452	-0.123455	-0.195403	0.0335974	0.0460163	0.0675644	0.0776624	0.0403133	-0.0138611	-0.0425549	0.186029	0.23115	0.301721	0.357781	0.401191	0.452076	0.474067	0.263862	0.323846	0.393164	0.436277	0.470417	0.50136	0.521156	0.260274	0.319028	0.385816	0.427933	0.460908
0.00161026	0.239503		0.0413194	0.222629	0.24638	0.100332	0.300506	0.327088		0.0536984	0.0716546	0.10968	0.140343	0.161498	0.199598	0.270569	0.126227	0.169946	0.238657	0.289506	0.328235	0.390761	0.476683	0.15502	0.205298	0.280544	0.330969	0.380847	0.455481	0.526798	0.0902298	0.113667	0.15316	0.196464	0.226794	0.237094	0.243044	0.143441	0.172746	0.208032	0.225305	0.234803	0.216644	0.188005	0.146735	0.174589	0.19881	0.208834	0.22361
0.00329034	0.48939		0.148993	0.396616	0.393408	0.171266	0.189144	0.166861		0.0168949	0.0231602	0.0360856	0.0413194	0.0414644	0.0367681	0.030975	0.0800224	0.110092	0.167927	0.222629	0.271225	0.362193	0.411748	0.0915467	0.126521	0.189333	0.24638	0.297141	0.396112	0.427872	0.0388269	0.0522902	0.0776146	0.100332	0.125101	0.164745	0.21364	0.15983	0.202956	0.260743	0.300506	0.333593	0.385931	0.432342	0.171759	0.217259	0.27755	0.327088	0.358816
0.00329034	2.21222e-05		0.267701	0.483516	0.48342	0.116403	-0.00553867	0.114473		0.0624963	0.0815491	0.117838	0.148993	0.17693	0.203872	0.23108	0.214955	0.272204	0.347306	0.396616	0.436021	0.466878	0.496486	0.215373	0.272556	0.344971	0.393408	0.429956	0.457698	0.47779	0.082877	0.105199	0.140579	0.171266	0.194696	0.217901	0.228426	0.119398	0.14578	0.172723	0.189144	0.204417	0.219385	0.216125	0.118114	0.140057	0.156351	0.166861	0.179109
0.00161026	6.21017e-07		0.0792267	0.326557	0.333809	0.0826822	0.140045	0.24533		0.109451	0.146429	0.212112	0.267701	0.319354	0.372362	0.41064	0.242458	0.315442	0.415191	0.483516	0.540588	0.591648	0.631235	0.243732	0.316583	0.41561	0.48342	0.539978	0.578579	0.620116	0.0481043	0.0639951	0.0913589	0.116403	0.140757	0.18635	0.214881	-0.00181188	-0.00307391	-0.00585566	-0.00553867	-0.000159405	0.0088526	0.0239667	0.0475773	0.0628955	0.089777	0.114473	0.138388
0.00329034	1.26896e-06		0.107503	0.227525	0.225637	0.21318	0.260738	0.230003		0.0251439	0.0354771	0.0588232	0.0792267	0.0963451	0.124628	0.139966	0.135058	0.182751	0.263149	0.326557	0.385366	0.450447	0.486714	0.139291	0.188973	0.269713	0.333809	0.389763	0.450625	0.487114	0.0297514	0.0395686	0.059814	0.0826822	0.117003	0.157435	0.205971	0.0475179	0.0637137	0.102429	0.140045	0.174198	0.22781	0.291942	0.0977549	0.13129	0.186775	0.24533	0.318282
0.0573615	0.11721		0.111942	0.374606	0.372904	0.11495	0.155629	0.116747		0.0373725	0.0493108	0.0762674	0.107503	0.129918	0.163818	0.197263	0.0967633	0.127133	0.17853	0.227525	0.276031	0.325365	0.362839	0.0946256	0.128531	0.177785	0.225637	0.268216	0.30884	0.336609	0.0814015	0.11069	0.165534	0.21318	0.245497	0.276866	0.283246	0.113664	0.153172	0.212904	0.260738	0.295403	0.329367	0.325488	0.105651	0.142217	0.1902	0.230003	0.264756
0.00329034	3.0392e-07		0.0197532	0.0297649	0.038144	0.134713	0.133298	0.130444		0.0423208	0.0588427	0.088237	0.111942	0.120329	0.132454	0.127299	0.156813	0.211275	0.296315	0.374606	0.443891	0.54294	0.598154	0.158417	0.213021	0.299536	0.372904	0.442964	0.537101	0.598635	0.0357391	0.0517436	0.0796516	0.11495	0.146255	0.127722	0.106728	0.0631001	0.085648	0.122713	0.155629	0.168615	0.123372	0.0664075	0.0487674	0.0664714	0.0909811	0.116747	0.138584
0.00672336	0.000788046		0.461357	0.562894	0.558351	-0.0162934	0.243733	0.286863		0.00384279	0.0058713	0.0169788	0.0197532	0.0151304	-0.0242229	-0.054904	0.00978745	0.0141766	0.0271492	0.0297649	0.0252265	0.0257773	0.0209304	0.009574	0.0119474	0.0253222	0.038144	0.0446712	0.0146821	0.00256994	0.0642176	0.0829825	0.112783	0.134713	0.149655	0.143393	0.131641	0.0817117	0.102409	0.122936	0.133298	0.139574	0.121288	0.0774505	0.0814407	0.101644	0.117004	0.130444	0.141324
0.000188739	1.26896e-06		0.246779	0.408624	0.365009	0.307716	0.497229	0.504419		0.298212	0.351432	0.417044	0.461357	0.492412	0.517402	0.535359	0.393656	0.45935	0.524984	0.562894	0.592304	0.616109	0.642217	0.390003	0.454864	0.518241	0.558351	0.583441	0.602253	0.622501	-0.00630266	-0.00725911	-0.00868598	-0.0162934	-0.0120939	-0.0282482	-0.0516129	0.131958	0.167364	0.21369	0.243733	0.274851	0.318878	0.371742	0.163556	0.204929	0.258596	0.286863	0.325734
0.0280722	0.0137382		0.180146	0.306054	0.32246	0.508343	0.578248	0.60104		0.149124	0.181125	0.222005	0.246779	0.256411	0.245256	0.238926	0.280562	0.333487	0.38406	0.408624	0.420053	0.423872	0.429383	0.275041	0.32711	0.358979	0.365009	0.372746	0.369228	0.328822	0.15366	0.194565	0.256755	0.307716	0.353152	0.40971	0.43718	0.292476	0.363332	0.447166	0.497229	0.538171	0.594689	0.645598	0.302136	0.374493	0.456785	0.504419	0.544275
0.0137382	2.21222e-05		0.150458	0.303685	0.286123	0.20437	0.274982	0.270171		0.0988215	0.119992	0.154216	0.180146	0.198753	0.208761	0.167231	0.206361	0.245057	0.284415	0.306054	0.32083	0.334943	0.306769	0.221574	0.262697	0.300746	0.32246	0.337096	0.355739	0.33416	0.37191	0.416389	0.473326	0.508343	0.529581	0.54456	0.539209	0.44364	0.494314	0.551013	0.578248	0.594853	0.613208	0.605098	0.464151	0.516464	0.57357	0.60104	0.619173
0.00672336	0.00161026		0.143201	0.307057	0.263057	0.332097	0.480877	0.501707		0.0734277	0.0934065	0.122176	0.150458	0.172104	0.197766	0.2509	0.179361	0.221358	0.273144	0.303685	0.322536	0.341239	0.352679	0.157413	0.191697	0.251034	0.286123	0.303015	0.319554	0.358258	0.0898415	0.116967	0.160699	0.20437	0.243095	0.294121	0.331234	0.153648	0.192817	0.242783	0.274982	0.299655	0.31953	0.333837	0.154081	0.191005	0.238973	0.270171	0.299065
0.000788046	0.000385662		0.172996	0.225167	0.212678	0.604461	0.757937	0.763418		0.0691516	0.0846907	0.114501	0.143201	0.163053	0.172359	0.133091	0.191629	0.231436	0.277948	0.307057	0.326717	0.339423	0.326514	0.186536	0.22534	0.262671	0.263057	0.275401	0.284757	0.253528	0.125013	0.170874	0.255161	0.332097	0.408916	0.529253	0.646086	0.200393	0.27183	0.387382	0.480877	0.56419	0.666938	0.738933	0.216231	0.291344	0.409234	0.501707	0.574498
0.000788046	2.59294e-06		0.0825581	0.225854	0.243895	0.210326	0.279198	0.227266		0.0746554	0.0966351	0.138677	0.172996	0.195221	0.213932	0.188322	0.123052	0.157321	0.201596	0.225167	0.242049	0.257109	0.218416	0.123052	0.157321	0.201596	0.212678	0.221363	0.233868	0.209972	0.373741	0.442289	0.532659	0.604461	0.655089	0.682543	0.701287	0.512077	0.600545	0.696375	0.757937	0.797081	0.818419	0.833062	0.517605	0.606544	0.702416	0.763418	0.801578
4.52035e-05	0.48939		0.245255	0.402589	0.396734	0.180255	0.350507	0.34484		0.033385	0.0434125	0.0637312	0.0825581	0.102835	0.127232	0.154774	0.105065	0.135287	0.18432	0.225854	0.267315	0.320393	0.370965	0.125187	0.161396	0.209134	0.243895	0.284154	0.346442	0.413338	0.0644303	0.0910408	0.148367	0.210326	0.272795	0.358901	0.42203	0.0924288	0.129081	0.207918	0.279198	0.336457	0.423644	0.506834	0.0944933	0.129099	0.184478	0.227266	0.26314
0.00161026	0.0137382		0.159685	0.34119	0.344341	0.463751	0.438782	0.426242		0.103204	0.137054	0.197862	0.245255	0.28619	0.329444	0.370939	0.214589	0.27553	0.351802	0.402589	0.440017	0.482497	0.525064	0.218679	0.279992	0.350151	0.396734	0.435005	0.475897	0.525845	0.0789648	0.102085	0.142487	0.180255	0.223712	0.282602	0.30365	0.179619	0.231187	0.30193	0.350507	0.388342	0.421596	0.430955	0.186353	0.238845	0.310589	0.34484	0.380949
0.00329034	0.48939		0.153484	0.336548	0.346128	0.312485	0.348794	0.321313		0.0745178	0.0949684	0.128215	0.159685	0.183723	0.220291	0.239923	0.197996	0.248137	0.30657	0.34119	0.369027	0.405389	0.439777	0.201195	0.251894	0.309966	0.344341	0.370137	0.40942	0.440413	0.37807	0.411145	0.441616	0.463751	0.49314	0.547156	0.604397	0.370433	0.400463	0.42397	0.438782	0.460379	0.505418	0.538549	0.357236	0.385821	0.405919	0.426242	0.450962
0.00329034	0.00672336		0.339472	0.469017	0.45335	0.121032	0.0897192	0.103934		0.0667361	0.0878641	0.119482	0.153484	0.170804	0.179751	0.183349	0.159846	0.208373	0.278745	0.336548	0.378109	0.437877	0.477265	0.164613	0.213951	0.290449	0.346128	0.383422	0.435249	0.472836	0.134096	0.179985	0.25258	0.312485	0.367426	0.424594	0.480191	0.156012	0.206981	0.288678	0.348794	0.403298	0.450332	0.472019	0.158493	0.209434	0.291045	0.321313	0.365948
0.0280722	0.00161026		0.198459	0.361885	0.360577	0.314362	0.43652	0.404583		0.221503	0.255463	0.302085	0.339472	0.369247	0.419601	0.474852	0.350692	0.399073	0.443587	0.469017	0.491613	0.539693	0.574464	0.341975	0.385396	0.433198	0.45335	0.478688	0.537436	0.571433	0.0341201	0.0496705	0.0872761	0.121032	0.152886	0.216869	0.276703	0.0311401	0.0426538	0.0680623	0.0897192	0.106236	0.152104	0.199284	0.0247997	0.0408504	0.0748298	0.103934	0.143546
0.000788046	0.00672336		0.297042	0.324989	0.308555	0.206202	0.330035	0.331547		0.0710874	0.0980387	0.148471	0.198459	0.234566	0.25499	0.272942	0.158093	0.213492	0.298992	0.361885	0.413226	0.432904	0.406324	0.160482	0.216715	0.300024	0.360577	0.410452	0.427455	0.394819	0.168846	0.206519	0.26878	0.314362	0.353699	0.362954	0.437969	0.258723	0.313092	0.38498	0.43652	0.474572	0.505506	0.57029	0.247349	0.299819	0.359608	0.404583	0.431895
4.52035e-05	0.00161026		0.17911	0.313914	0.315424	0.301399	0.421538	0.417584		0.168397	0.205606	0.256256	0.297042	0.323785	0.340823	0.351374	0.224087	0.267214	0.306038	0.324989	0.338367	0.33301	0.307499	0.220227	0.262512	0.297751	0.308555	0.324432	0.328573	0.329891	0.0780177	0.106269	0.161318	0.206202	0.244003	0.28905	0.333563	0.143175	0.191444	0.270266	0.330035	0.380913	0.433645	0.468209	0.146705	0.195828	0.273113	0.331547	0.359593
0.000385662	0.00329034		0.382793	0.547954	0.536844	0.358967	0.402585	0.38361		0.096533	0.119256	0.15523	0.17911	0.19595	0.204639	0.214303	0.199509	0.242593	0.28864	0.313914	0.329996	0.361052	0.367571	0.205609	0.24946	0.293378	0.315424	0.329106	0.348995	0.333141	0.170847	0.209593	0.263714	0.301399	0.336981	0.389579	0.446665	0.261382	0.316466	0.379794	0.421538	0.458329	0.526609	0.581034	0.261565	0.316434	0.377059	0.417584	0.454674
0.00161026	0.00672336		0.231756	0.453461	0.483051	0.14978	0.251347	0.247175		0.224153	0.271742	0.335083	0.382793	0.419517	0.469302	0.517353	0.365355	0.437042	0.510714	0.547954	0.575541	0.632126	0.690044	0.367566	0.438823	0.503884	0.536844	0.563902	0.624821	0.644456	0.191888	0.239594	0.307259	0.358967	0.402556	0.452675	0.496968	0.209629	0.261264	0.340591	0.402585	0.448333	0.49797	0.533524	0.192467	0.240735	0.321011	0.38361	0.42859
0.000788046	0.00161026		0.242083	0.438543	0.4434	0.105806	0.150166	0.131499		0.124626	0.149945	0.191434	0.231756	0.260013	0.274248	0.304285	0.297263	0.350076	0.413307	0.453461	0.480483	0.500112	0.510992	0.331052	0.38747	0.448336	0.483051	0.505172	0.512814	0.491759	0.0583515	0.0793177	0.115113	0.14978	0.181917	0.221572	0.273057	0.0976379	0.132519	0.192737	0.251347	0.307927	0.371264	0.439476	0.101222	0.134779	0.197323	0.247175	0.299569
0.000788046	0.000385662		0.121768	0.287143	0.295106	0.392472	0.530724	0.548355		0.0859555	0.115266	0.176227	0.242083	0.303029	0.393096	0.455471	0.195271	0.260641	0.361395	0.438543	0.504139	0.581004	0.622292	0.201654	0.26941	0.37088	0.4434	0.497843	0.564889	0.591943	0.022657	0.0330572	0.0580958	0.105806	0.136565	0.199322	0.26636	0.0385791	0.0560797	0.0951893	0.150166	0.204314	0.281674	0.378545	0.0328301	0.0518938	0.0821392	0.131499	0.184121
0.00161026	0.00161026		0.142467	0.330808	0.302417	0.40054	0.538217	0.533073		0.0411259	0.0565769	0.0854538	0.121768	0.144695	0.180505	0.181509	0.128043	0.17053	0.235425	0.287143	0.33239	0.399905	0.469651	0.132938	0.175085	0.240645	0.295106	0.32638	0.364628	0.48598	0.193436	0.248643	0.328799	0.392472	0.446706	0.535666	0.628311	0.282608	0.360082	0.462683	0.530724	0.587912	0.69116	0.770941	0.297723	0.377931	0.482929	0.548355	0.605109
1.48735e-07	0.000385662		0.238105	0.370741	0.37523	0.236139	0.330693	0.32548		0.0683041	0.0856198	0.115524	0.142467	0.173387	0.22023	0.317323	0.193444	0.23558	0.290078	0.330808	0.362536	0.421368	0.453344	0.170785	0.207609	0.260725	0.302417	0.325944	0.369244	0.355693	0.165687	0.219677	0.315495	0.40054	0.470877	0.548549	0.600417	0.255283	0.335046	0.453355	0.538217	0.601138	0.679734	0.704328	0.257907	0.341329	0.455812	0.533073	0.602079
0.000188739	0.0280722		0.118791	0.222841	0.163189	0.163966	0.211764	0.236734		0.0985602	0.12983	0.187534	0.238105	0.28052	0.351924	0.397645	0.192585	0.247327	0.321615	0.370741	0.411491	0.484759	0.554804	0.195426	0.250918	0.327033	0.37523	0.419869	0.406123	0.50586	0.0727005	0.101885	0.164399	0.236139	0.320249	0.387337	0.419257	0.112228	0.157006	0.246429	0.330693	0.434151	0.544379	0.575936	0.113349	0.158486	0.242103	0.32548	0.431453
0.00672336	3.56225e-08		0.268709	0.424172	0.417134	0.0880841	0.117108	0.115671		0.0579704	0.0736284	0.102106	0.118791	0.118589	0.115136	0.0813067	0.137672	0.171737	0.208077	0.222841	0.226167	0.230343	0.210258	0.0955819	0.119521	0.14882	0.163189	0.157864	0.123914	0.0823321	0.0790368	0.1024	0.133584	0.163966	0.192275	0.245576	0.293956	0.0841467	0.111011	0.159975	0.211764	0.263095	0.351071	0.459517	0.10273	0.137597	0.189331	0.236734	0.302281
4.52035e-05	0.239503		0.323683	0.444643	0.443952	0.0593413	0.0442056	0.0331438		0.134582	0.16949	0.224152	0.268709	0.302333	0.331873	0.361631	0.252049	0.312337	0.382818	0.424172	0.454707	0.484536	0.501677	0.254317	0.313357	0.378128	0.417134	0.446901	0.477166	0.498499	0.0275913	0.038268	0.064789	0.0880841	0.105514	0.148683	0.19183	0.0552214	0.072687	0.10034	0.117108	0.131336	0.150505	0.16615	0.0499277	0.0656698	0.0965985	0.115671	0.126564
0.00329034	0.00329034		0.15988	0.251058	0.237969	0.121567	0.0546986	0.089789		0.171895	0.213124	0.271113	0.323683	0.373708	0.443703	0.495032	0.269588	0.331365	0.3985	0.444643	0.488031	0.545943	0.587051	0.268905	0.330388	0.397793	0.443952	0.483712	0.542223	0.585468	0.0132711	0.0195017	0.03568	0.0593413	0.0706437	0.0844909	0.076209	0.0201851	0.025693	0.03952	0.0442056	0.044302	0.042097	0.0402777	0.0226883	0.0287208	0.0337274	0.0331438	0.025672
9.23671e-05	0.000188739		0.126322	0.278023	0.274437	0.0907199	0.165437	0.169226		0.0532499	0.0747386	0.114935	0.15988	0.212279	0.274867	0.318261	0.0935723	0.127695	0.187822	0.251058	0.309493	0.385214	0.429285	0.0832706	0.116319	0.182037	0.237969	0.289231	0.375174	0.430696	0.0422122	0.0544431	0.0847596	0.121567	0.158315	0.197688	0.216642	0.0245347	0.0321553	0.0459791	0.0546986	0.0621567	0.0488509	0.019467	0.0398307	0.0507151	0.0663174	0.089789	0.11744
0.0137382	0.000385662		-0.0359782	0.021514	0.064158	0.345894	0.417186	0.414572		0.037643	0.0511474	0.0893094	0.126322	0.166945	0.228614	0.267303	0.106917	0.144787	0.216175	0.278023	0.34871	0.453838	0.550611	0.107498	0.143507	0.208198	0.274437	0.339075	0.43914	0.545021	0.0198991	0.0291846	0.0559949	0.0907199	0.135904	0.198776	0.234904	0.0444369	0.0641106	0.113897	0.165437	0.239251	0.350232	0.431499	0.0447593	0.0670547	0.12359	0.169226	0.241015
0.000788046	0.00161026		0.0454626	0.089801	0.0711505	0.0922871	0.218882	0.243096		0.000434058	-0.00252257	-0.0136104	-0.0359782	-0.0531168	-0.092885	-0.170904	0.00726516	0.00750129	0.0100677	0.021514	0.0266241	0.0192808	-0.0223925	0.0120938	0.0168496	0.0293866	0.064158	0.0953498	0.0711009	0.064648	0.167286	0.208797	0.28876	0.345894	0.396441	0.454092	0.518298	0.213407	0.265842	0.35559	0.417186	0.459571	0.54156	0.602109	0.22502	0.277277	0.360183	0.414572	0.476012
0.00161026	0.00672336		0.108475	0.207928	0.224404	0.188112	0.316852	0.315444		0.00426647	0.00844706	0.0265905	0.0454626	0.0502862	0.0484632	0.0358333	0.0296691	0.0395427	0.0679754	0.089801	0.102111	0.0641481	0.0288821	0.0212614	0.0304706	0.0531764	0.0711505	0.0775118	0.0224005	-0.0251625	0.0198728	0.0304539	0.0579106	0.0922871	0.130308	0.161123	0.160438	0.0730199	0.101895	0.157297	0.218882	0.27326	0.342675	0.396464	0.0952804	0.132487	0.194446	0.243096	0.289236
0.000788046	9.23671e-05		0.137129	0.316577	0.328206	0.124319	0.12951	0.101186		0.0264774	0.0391297	0.0677356	0.108475	0.152775	0.21233	0.244812	0.0657691	0.095665	0.151061	0.207928	0.269314	0.372911	0.43467	0.072801	0.105194	0.16419	0.224404	0.287349	0.384448	0.428301	0.047264	0.0722889	0.122465	0.188112	0.239094	0.287801	0.288716	0.116515	0.164076	0.243397	0.316852	0.378972	0.434158	0.430172	0.119167	0.167787	0.247412	0.315444	0.381103
0.00329034	1.08264e-05		0.019406	0.0855141	0.116353	0.154094	0.158215	0.170047		0.0387643	0.0548913	0.0935653	0.137129	0.187708	0.269213	0.324223	0.112593	0.155741	0.238321	0.316577	0.395719	0.503964	0.572431	0.118238	0.164141	0.247879	0.328206	0.409492	0.512575	0.577795	0.049362	0.0685936	0.0985671	0.124319	0.148247	0.201282	0.24034	0.0701732	0.0946996	0.125371	0.12951	0.115691	0.116472	0.12879	0.0596588	0.080027	0.104006	0.101186	0.0845746
6.21017e-07	0.11721		0.0356397	0.163897	0.14213	0.0308717	0.000505604	-0.00347905		0.00780488	0.0126802	0.0183723	0.019406	0.0321624	0.0175825	0.0265636	0.0246434	0.0364583	0.0620438	0.0855141	0.122163	0.182274	0.230043	0.0350817	0.0508805	0.0782921	0.116353	0.156121	0.233667	0.278842	0.0376262	0.0543657	0.0963692	0.154094	0.226345	0.299269	0.351607	0.056361	0.0777524	0.118428	0.158215	0.200579	0.241189	0.290469	0.0419384	0.0670365	0.111774	0.170047	0.208517
9.23671e-05	9.23671e-05		0.133026	0.300776	0.332268	0.0553142	0.0485585	0.0749261		0.0109633	0.0142061	0.0226518	0.0356397	0.0350254	0.0410729	0.0707259	0.0536826	0.0770159	0.121117	0.163897	0.196872	0.247067	0.263968	0.0491798	0.0661494	0.10589	0.14213	0.16606	0.205243	0.250676	0.00901713	0.0134097	0.0228099	0.0308717	0.042264	0.0569421	0.0818223	-0.00204188	-0.00222425	-0.00336042	0.000505604	-0.00362484	-0.0243534	-0.0732051	-0.00431765	-0.00663697	-0.00894395	-0.00347905	-0.00925592
9.23671e-05	0.11721		0.291353	0.520433	0.461082	0.114566	0.119922	0.182505		0.0760264	0.0911303	0.114981	0.133026	0.144001	0.149674	0.153773	0.188904	0.227064	0.273221	0.300776	0.325888	0.359223	0.383571	0.199898	0.235347	0.281859	0.332268	0.411388	0.502335	0.54349	0.0219235	0.0267051	0.0363035	0.0553142	0.0605779	0.0674341	0.0624585	0.0282787	0.0347448	0.0438679	0.0485585	0.0428936	0.0195285	-0.0116172	0.0352546	0.0433134	0.056685	0.0749261	0.0877235
0.00672336	0.11721		-0.0222741	0.0525137	0.08116	0.0433331	-0.00241648	0.0352359		0.148121	0.184482	0.242465	0.291353	0.335264	0.366756	0.389483	0.316698	0.386083	0.469682	0.520433	0.559423	0.597931	0.61636	0.282762	0.345576	0.416419	0.461082	0.501164	0.542396	0.552241	0.0346724	0.0491485	0.0770645	0.114566	0.159806	0.203647	0.251343	0.0436078	0.0602648	0.091455	0.119922	0.140819	0.17235	0.217375	0.0719233	0.097788	0.13984	0.182505	0.226622
0.0137382	1		0.129972	0.193565	0.175814	0.246056	0.272494	0.249499		-0.00783397	-0.00838793	-0.0149163	-0.0222741	-0.0298019	-0.0436889	-0.0612868	0.0158362	0.0226256	0.0376858	0.0525137	0.090973	0.146894	0.183837	0.0206994	0.0330044	0.0554307	0.08116	0.127232	0.209257	0.253968	0.0162132	0.0229482	0.0325003	0.0433331	0.0386064	0.0478192	0.0590839	0.00383402	0.00339764	0.00657672	-0.00241648	-0.0197103	-0.0039013	-0.0184747	-0.00129844	0.00139728	0.0210679	0.0352359	0.0175103
0.0280722	0.0573615		0.209162	0.197718	0.201175	0.120344	0.00318363	0.0690459		0.0309817	0.0446201	0.0853626	0.129972	0.177863	0.215017	0.252012	0.0650624	0.0914444	0.145202	0.193565	0.245436	0.294327	0.325928	0.0637462	0.086719	0.135335	0.175814	0.245043	0.311042	0.3671	0.0997794	0.129567	0.186511	0.246056	0.290641	0.330503	0.378826	0.13336	0.167815	0.223194	0.272494	0.319456	0.361643	0.375383	0.117019	0.148089	0.181216	0.249499	0.312714
0.0573615	0.0280722		0.188024	0.339147	0.337271	0.0780744	0.0482947	0.0684889		0.101727	0.131436	0.175432	0.209162	0.238976	0.28368	0.309088	0.116108	0.147111	0.180663	0.197718	0.207821	0.220975	0.213825	0.11562	0.14596	0.180737	0.201175	0.208543	0.239496	0.257548	0.0249588	0.0351232	0.0617931	0.120344	0.172112	0.260892	0.322511	-0.00297039	-0.00161713	5.03411e-05	0.00318363	0.00508094	0.00921069	-0.0201052	0.00946053	0.0120989	0.0222393	0.0690459	0.110982
0.000788046	0.00672336		0.0324244	0.064098	0.04867	0.158151	0.229735	0.193845		0.0916771	0.116598	0.157713	0.188024	0.211356	0.25476	0.303435	0.196978	0.245374	0.302791	0.339147	0.368623	0.403276	0.438283	0.196051	0.244257	0.298077	0.337271	0.369655	0.407795	0.446597	0.031196	0.0411265	0.0640412	0.0780744	0.0987393	0.10543	0.100021	0.0172092	0.0246327	0.0412517	0.0482947	0.0743916	0.0902237	0.101924	0.0264344	0.0400211	0.064398	0.0684889	0.0891222
0.000788046	0.000788046		0.0612055	0.0987634	0.0966748	0.11007	0.130843	0.118586		0.0122338	0.0153662	0.0217838	0.0324244	0.0388785	0.0480336	0.0541884	0.0258709	0.0328028	0.0497923	0.064098	0.0748684	0.0717307	0.05074	0.0161691	0.0213857	0.0319897	0.04867	0.0563822	0.0396847	0.0345715	0.118825	0.133245	0.148225	0.158151	0.164969	0.143666	0.156636	0.175278	0.195789	0.215188	0.229735	0.224603	0.201586	0.201914	0.158527	0.176358	0.18243	0.193845	0.197211
0.000788046	0.48939		0.19961	0.393525	0.404586	0.0706642	0.155585	0.126155		0.021866	0.030079	0.046907	0.0612055	0.0745699	0.0982583	0.11977	0.0379583	0.0514886	0.0757091	0.0987634	0.120137	0.137712	0.131502	0.03933	0.0509186	0.0723912	0.0966748	0.126192	0.157579	0.166497	0.0428203	0.0577223	0.0878668	0.11007	0.134937	0.132877	0.138119	0.0619221	0.0804157	0.109911	0.130843	0.15646	0.166638	0.166305	0.051099	0.0670228	0.101574	0.118586	0.148204
0.00329034	0.000188739		0.217502	0.388662	0.412621	-0.00928977	-0.0151802	-0.0141922		0.0693227	0.0952473	0.147466	0.19961	0.2567	0.332982	0.379034	0.156798	0.214477	0.312526	0.393525	0.463705	0.533387	0.559747	0.162538	0.222608	0.324813	0.404586	0.472067	0.533218	0.550173	0.0240123	0.0340121	0.0509117	0.0706642	0.0968601	0.141845	0.170254	0.0701553	0.0928293	0.126456	0.155585	0.182377	0.209691	0.200738	0.0608151	0.0792666	0.102677	0.126155	0.135617
0.00161026	0.0280722		0.121402	0.363778	0.373275	0.118011	0.264192	0.27975		0.0749917	0.102952	0.158446	0.217502	0.27307	0.337364	0.365329	0.169289	0.224553	0.313324	0.388662	0.465138	0.547997	0.619208	0.196663	0.259868	0.358378	0.412621	0.484358	0.582204	0.663756	-0.00713316	-0.00858374	-0.0069533	-0.00928977	-0.0214668	-0.0128593	0.0107041	-0.00967754	-0.012239	-0.0108633	-0.0151802	-0.0200944	-0.0285419	-0.0419214	-0.00685162	-0.00877964	-0.00550759	-0.0141922	-0.028816
0.00329034	0.0137382		0.102275	0.290664	0.270323	0.0596986	0.0615891	0.0603958		0.0523434	0.069198	0.101416	0.121402	0.141503	0.158059	0.161133	0.168118	0.221465	0.301425	0.363778	0.409639	0.464605	0.507832	0.175314	0.230284	0.311412	0.373275	0.415874	0.47549	0.523979	0.0397544	0.0555182	0.0855425	0.118011	0.15343	0.212338	0.284605	0.0978154	0.136184	0.205222	0.264192	0.321856	0.381957	0.436649	0.107802	0.149315	0.219998	0.27975	0.331583
0.00161026	0.11721		0.0790395	0.255084	0.245785	0.0561411	0.0873997	0.0700231		0.0413196	0.0557131	0.0820981	0.102275	0.122707	0.129645	0.10465	0.125824	0.168276	0.235221	0.290664	0.330597	0.372558	0.34459	0.115773	0.154609	0.218277	0.270323	0.308372	0.339633	0.305361	0.0113876	0.0171341	0.0358376	0.0596986	0.0999824	0.136732	0.211486	0.0180408	0.024787	0.0442749	0.0615891	0.0867576	0.123626	0.214899	0.0160829	0.0207129	0.0391159	0.0603958	0.0754031
0.00329034	0.0280722		0.105721	0.346134	0.346834	0.0844952	0.0405188	0.0432251		0.0198771	0.0285098	0.0520891	0.0790395	0.107639	0.145782	0.157248	0.0853704	0.120852	0.191381	0.255084	0.3169	0.414691	0.458752	0.0817402	0.115557	0.184169	0.245785	0.305576	0.403293	0.454744	0.0242629	0.031466	0.0449932	0.0561411	0.0700727	0.0862672	0.0961837	0.0334271	0.0439735	0.0617159	0.0873997	0.108874	0.135068	0.155527	0.027996	0.0344549	0.0493705	0.0700231	0.0901384
0.00161026	0.0137382		0.154278	0.305215	0.313659	0.0445544	0.0318693	0.0249887		0.0408768	0.0552063	0.0847189	0.105721	0.115946	0.118378	0.151832	0.153288	0.205145	0.28834	0.346134	0.398567	0.465359	0.541337	0.166	0.219589	0.295031	0.346834	0.401697	0.478762	0.562072	0.0374394	0.0473686	0.0653426	0.0844952	0.091563	0.102117	0.112863	0.0198611	0.0256116	0.0353488	0.0405188	0.0488787	0.0700534	0.0698235	0.0275854	0.00833671	0.0352539	0.0432251	0.0454753
0.0280722	0.00672336		0.000818213	0.134012	0.151983	0.16277	0.246092	0.220415		0.0694816	0.0890673	0.122401	0.154278	0.179146	0.217315	0.235513	0.170759	0.212981	0.266502	0.305215	0.335406	0.384326	0.401517	0.181165	0.223827	0.27747	0.313659	0.342897	0.394559	0.423561	0.00396398	0.00774238	0.0216154	0.0445544	0.0605478	0.104918	0.13178	0.00467762	0.00645953	0.0137308	0.0318693	0.047772	0.0694922	0.0760467	0.00285916	0.00358839	0.00735008	0.0249887	0.0358273
0.000188739	0.11721		-0.000200956	0.114591	0.0637767	0.146746	0.294929	0.27758		0.000959569	0.00309876	0.00515704	0.000818213	-0.0073593	-0.0280445	-0.0306844	0.0552302	0.0750119	0.108205	0.134012	0.153096	0.162659	0.16321	0.067979	0.0907655	0.123143	0.151983	0.170264	0.179076	0.158935	0.0850704	0.10385	0.132497	0.16277	0.195036	0.236184	0.267885	0.160786	0.189858	0.222149	0.246092	0.270788	0.314489	0.34413	0.171303	0.199089	0.232624	0.220415	0.233918
0.00329034	0.000788046		0.0411718	0.0865272	0.151338	0.140407	0.116922	0.137021		-0.00572072	-0.00542401	-0.0019086	-0.000200956	-0.0119199	-0.0134491	-0.0034115	0.0435933	0.0601426	0.0886896	0.114591	0.12025	0.129773	0.14965	0.0287862	0.0423434	0.0587241	0.0637767	0.0628312	0.0763107	0.0886641	0.070603	0.0904917	0.122526	0.146746	0.174707	0.227194	0.259235	0.155366	0.196314	0.253066	0.294929	0.329029	0.370979	0.403269	0.148791	0.187655	0.238798	0.27758	0.304724
0.00329034	0.00672336		0.106129	0.0775513	0.0658051	0.147098	0.222647	0.223532		0.0163351	0.0222069	0.0264081	0.0411718	0.0636053	0.089758	0.0934165	0.0328843	0.0452234	0.0622432	0.0865272	0.106433	0.107425	0.107886	0.0678638	0.103012	0.12447	0.151338	0.100528	0.137348	0.145288	0.061087	0.0813834	0.118434	0.140407	0.157939	0.166834	0.168331	0.0588621	0.076214	0.101067	0.116922	0.127071	0.131256	0.128681	0.0609519	0.0811348	0.116817	0.137021	0.15332
0.000788046	0.00672336		0.0812457	0.189088	0.163429	0.156865	0.199297	0.196535		0.0494749	0.0638233	0.0852252	0.106129	0.125522	0.153585	0.184787	0.0444719	0.0558843	0.0694256	0.0775513	0.0790758	0.059914	0.0419324	0.0352717	0.044357	0.0591633	0.0658051	0.0650222	0.0579127	0.034076	0.0838336	0.100025	0.126751	0.147098	0.159634	0.192013	0.204486	0.15564	0.181937	0.208528	0.222647	0.232032	0.249467	0.261689	0.159902	0.186132	0.210792	0.223532	0.232049
0.48939	0.000385662		0.0234287	0.0789128	0.153031	0.154046	0.220349	0.146267		0.0413875	0.0514098	0.0682635	0.0812457	0.0857207	0.0754848	0.0669479	0.111834	0.136756	0.167091	0.189088	0.20643	0.213124	0.245642	0.115513	0.143228	0.174462	0.163429	0.172125	0.165393	0.18238	0.0731757	0.0943545	0.129683	0.156865	0.175533	0.193399	0.192669	0.10759	0.138006	0.175438	0.199297	0.218768	0.249561	0.27444	0.1058	0.13402	0.17022	0.196535	0.214611
0.0280722	1.26896e-06		0.0892036	-0.00574637	0.0519732	0.18165	0.257549	0.261504		0.0108414	0.0140423	0.0199241	0.0234287	0.0279667	0.0262105	0.0150656	0.0330241	0.0437875	0.0634646	0.0789128	0.0967415	0.0977643	0.118186	0.0674252	0.0858823	0.123245	0.153031	0.174633	0.197352	0.240894	0.063735	0.0870737	0.123116	0.154046	0.176763	0.213266	0.228527	0.0949401	0.127598	0.181301	0.220349	0.254177	0.290072	0.311203	0.0583513	0.0761351	0.11807	0.146267	0.172055
0.0280722	1		-0.00446881	0.0428792	-0.00243523	0.234082	0.322515	0.302971		0.0311268	0.0413792	0.0624168	0.0892036	0.107739	0.145895	0.201836	0.00178233	0.00423931	-0.00212986	-0.00574637	-0.0201723	-0.0235145	-0.0202222	0.0106795	0.0182181	0.0369945	0.0519732	0.0615139	0.0735215	0.136573	0.113868	0.131357	0.156795	0.18165	0.197798	0.244823	0.312068	0.178622	0.203447	0.234811	0.257549	0.283303	0.326252	0.407189	0.183261	0.208894	0.23905	0.261504	0.287662
0.00329034	9.23671e-05		0.154943	0.173561	0.17656	0.251424	0.172165	0.234412		0.00196535	0.00182582	0.000712408	-0.00446881	-0.00886373	-0.0242237	-0.037901	0.0232807	0.0284769	0.0362737	0.0428792	0.0506505	0.0495245	0.0521647	0.00500344	0.00504352	0.00196604	-0.00243523	-0.00742981	-0.0104564	-0.00371044	0.131858	0.16126	0.201467	0.234082	0.287734	0.377416	0.464855	0.187568	0.229479	0.282384	0.322515	0.365725	0.409615	0.455348	0.184064	0.224333	0.271118	0.302971	0.334534
0.0280722	0.00329034		0.141429	0.221721	0.217253	0.294093	0.391975	0.36107		0.0745268	0.0954965	0.129251	0.154943	0.176992	0.212211	0.271735	0.0923579	0.116663	0.148158	0.173561	0.190908	0.235033	0.304559	0.087853	0.111458	0.150632	0.17656	0.186309	0.231244	0.289642	0.10862	0.142552	0.196349	0.251424	0.313455	0.402385	0.459943	0.0708207	0.0933768	0.132333	0.172165	0.226282	0.329264	0.417161	0.100364	0.131873	0.182506	0.234412	0.275726
1.74333e-08	2.59294e-06		0.139723	0.205724	0.19736	0.265478	0.419524	0.414296		0.0801824	0.0978549	0.122114	0.141429	0.156295	0.178784	0.225505	0.130892	0.158176	0.195259	0.221721	0.241752	0.271962	0.296603	0.128613	0.15511	0.190876	0.217253	0.235659	0.260906	0.264731	0.169697	0.203698	0.250489	0.294093	0.375455	0.46524	0.541246	0.219453	0.266791	0.331364	0.391975	0.483396	0.611196	0.69782	0.197614	0.24064	0.303894	0.36107	0.457827
0.0137382	3.0392e-07		0.1162	0.217347	0.178434	0.282264	0.339883	0.346394		0.0745882	0.0900978	0.115296	0.139723	0.161327	0.195353	0.238982	0.121489	0.145289	0.178794	0.205724	0.227451	0.25982	0.298186	0.112844	0.135586	0.168351	0.19736	0.220182	0.25292	0.286094	0.111959	0.146634	0.208233	0.265478	0.35013	0.442173	0.476206	0.186078	0.243468	0.335976	0.419524	0.518138	0.617122	0.718616	0.212074	0.271976	0.342153	0.414296	0.50617
0.000788046	0.00329034		0.173464	0.250759	0.195293	0.288915	0.401996	0.404798		0.0591399	0.073196	0.0943328	0.1162	0.134784	0.16744	0.197652	0.139435	0.167306	0.197201	0.217347	0.225456	0.252519	0.288574	0.132279	0.15854	0.170286	0.178434	0.18691	0.20789	0.223488	0.202335	0.225278	0.255622	0.282264	0.307267	0.346797	0.445974	0.259449	0.286973	0.317567	0.339883	0.362824	0.401628	0.472499	0.269801	0.298315	0.325266	0.346394	0.372715
0.00329034	0.00329034		0.0525424	0.127295	0.123462	0.215341	0.302613	0.240451		0.0833117	0.104894	0.141385	0.173464	0.195591	0.21947	0.21722	0.148709	0.181994	0.220041	0.250759	0.271963	0.31775	0.339583	0.143551	0.158732	0.184653	0.195293	0.210366	0.231899	0.230241	0.201959	0.230307	0.265947	0.288915	0.306789	0.344565	0.406984	0.298562	0.338028	0.378822	0.401996	0.424536	0.47476	0.542	0.303641	0.34327	0.382702	0.404798	0.441634
9.23671e-05	0.000188739		0.030218	0.108528	0.102976	0.42907	0.547922	0.543054		0.0222289	0.0295809	0.0460501	0.0525424	0.0494142	0.0524397	0.0501747	0.0650152	0.08431	0.110479	0.127295	0.12901	0.145355	0.147392	0.0474137	0.0663222	0.106202	0.123462	0.119181	0.11481	0.127189	0.118597	0.147525	0.185883	0.215341	0.234852	0.249181	0.255738	0.185727	0.228352	0.27564	0.302613	0.31748	0.329797	0.33061	0.168043	0.196172	0.235203	0.240451	0.25472
0.00329034	0.000788046		0.114578	0.223167	0.254991	0.304533	0.443958	0.485527		0.0060017	0.0107462	0.0158447	0.030218	0.0493208	0.0635402	0.0680897	0.0304049	0.043777	0.0747797	0.108528	0.144634	0.183582	0.218721	0.0300351	0.04189	0.0675905	0.102976	0.141287	0.198594	0.214098	0.287546	0.33439	0.388834	0.42907	0.472291	0.536112	0.592617	0.387203	0.447989	0.509747	0.547922	0.586749	0.638777	0.695471	0.384298	0.444911	0.505903	0.543054	0.580614
0.00329034	0.000385662		0.129024	0.339635	0.344317	0.200332	0.286328	0.27469		0.0404374	0.0547074	0.0870778	0.114578	0.13359	0.170353	0.218482	0.0928556	0.125768	0.181318	0.223167	0.265774	0.334932	0.415258	0.110827	0.149278	0.209167	0.254991	0.321369	0.42364	0.504517	0.147841	0.19191	0.255727	0.304533	0.343703	0.405105	0.4701	0.228202	0.294399	0.383671	0.443958	0.488733	0.537918	0.571558	0.252081	0.32499	0.42152	0.485527	0.53165
4.17532e-09	0.000788046		0.235198	0.288589	0.27212	0.235965	0.385582	0.426704		0.0710636	0.086929	0.111457	0.129024	0.140541	0.166463	0.170022	0.213135	0.259714	0.309436	0.339635	0.368902	0.420282	0.459152	0.219629	0.266916	0.317254	0.344317	0.362314	0.420396	0.493715	0.0607392	0.0852844	0.144049	0.200332	0.275609	0.387559	0.487692	0.0930883	0.128512	0.206942	0.286328	0.373643	0.486185	0.572382	0.0903026	0.124721	0.19949	0.27469	0.350736
0.00329034	0.000788046		0.15164	0.212901	0.236816	0.315935	0.485792	0.485075		0.129192	0.15792	0.199032	0.235198	0.27683	0.332758	0.380402	0.185399	0.222745	0.264183	0.288589	0.305828	0.329025	0.364394	0.177748	0.213635	0.25373	0.27212	0.280675	0.302738	0.339057	0.0951355	0.129128	0.18743	0.235965	0.280923	0.333942	0.373917	0.178776	0.236404	0.323664	0.385582	0.43564	0.512944	0.564315	0.20571	0.270432	0.364795	0.426704	0.4784
0.00672336	0.00329034		0.142495	0.142959	0.0927558	0.224099	0.298147	0.311354		0.0885239	0.105623	0.131228	0.15164	0.168219	0.19772	0.233303	0.138396	0.164575	0.194065	0.212901	0.22611	0.251083	0.29506	0.164648	0.193258	0.220017	0.236816	0.254941	0.289429	0.338723	0.132341	0.177572	0.251613	0.315935	0.373485	0.448107	0.49288	0.224146	0.297265	0.407734	0.485792	0.550241	0.622321	0.672984	0.231847	0.304798	0.414071	0.485075	0.541221
0.000788046	0.000788046		0.30498	0.4635	0.455834	0.246384	0.317209	0.286232		0.0821001	0.100415	0.124926	0.142495	0.159183	0.188077	0.225698	0.0739324	0.0914475	0.118242	0.142959	0.165046	0.189332	0.217794	0.06362	0.0759468	0.098564	0.0927558	0.108207	0.152571	0.15792	0.0860256	0.119691	0.176877	0.224099	0.259772	0.312323	0.36436	0.112502	0.155851	0.231412	0.298147	0.347121	0.404112	0.437489	0.121343	0.16713	0.245921	0.311354	0.366572
5.29832e-06	0.000188739		0.235587	0.390609	0.37964	0.278606	0.383845	0.385876		0.108314	0.148934	0.226098	0.30498	0.371342	0.454886	0.506614	0.209433	0.279527	0.384968	0.4635	0.525297	0.599318	0.656364	0.209649	0.27695	0.379563	0.455834	0.517983	0.592038	0.637244	0.0941208	0.128405	0.195146	0.246384	0.283543	0.332599	0.368976	0.13023	0.177051	0.258356	0.317209	0.367836	0.421911	0.460793	0.114343	0.155385	0.229924	0.286232	0.336518
0.00329034	0.000188739		0.212465	0.390078	0.380254	0.170157	0.340877	0.335886		0.100865	0.131087	0.182548	0.235587	0.277939	0.348433	0.37726	0.206985	0.264337	0.339853	0.390609	0.431534	0.492299	0.53087	0.213132	0.271194	0.333432	0.37964	0.414079	0.477818	0.390856	0.135191	0.175713	0.23443	0.278606	0.313042	0.352747	0.364955	0.196415	0.253247	0.332573	0.383845	0.422674	0.47386	0.507016	0.210385	0.269692	0.341887	0.385876	0.424452
0.00329034	0.000385662		0.278477	0.351266	0.344627	0.263398	0.45685	0.453351		0.0990435	0.128401	0.177332	0.212465	0.240015	0.290158	0.342137	0.220051	0.277858	0.34786	0.390078	0.421417	0.473509	0.541492	0.215831	0.272557	0.33977	0.380254	0.42217	0.511354	0.588963	0.0760943	0.0998062	0.138252	0.170157	0.196942	0.250219	0.317486	0.171917	0.222048	0.291169	0.340877	0.374553	0.429878	0.455205	0.179167	0.230411	0.292013	0.335886	0.369536
6.21017e-07	0.0573615		0.238802	0.32698	0.323457	0.235918	0.342623	0.347557		0.139078	0.174284	0.228494	0.278477	0.316184	0.371273	0.425412	0.213662	0.263074	0.318237	0.351266	0.374482	0.415612	0.46004	0.211979	0.260154	0.313879	0.344627	0.370756	0.44657	0.484496	0.138681	0.174861	0.226552	0.263398	0.293845	0.337637	0.375481	0.268028	0.33219	0.408088	0.45685	0.492542	0.525209	0.553351	0.272333	0.336488	0.409126	0.453351	0.491107
0.00672336	0.000788046		0.213301	0.286049	0.311326	0.154222	0.155734	0.148674		0.159215	0.18256	0.215445	0.238802	0.26081	0.285267	0.321421	0.249823	0.282267	0.310387	0.32698	0.342045	0.370001	0.414887	0.247776	0.280061	0.307586	0.323457	0.338855	0.367996	0.43086	0.111862	0.142969	0.191103	0.235918	0.270422	0.30857	0.342115	0.187644	0.236028	0.298506	0.342623	0.376446	0.398265	0.400943	0.197615	0.247413	0.308774	0.347557	0.37736
0.000788046	0.11721		0.146954	0.261491	0.25363	0.127432	0.078783	0.0637172		0.118665	0.144266	0.182727	0.213301	0.248769	0.294158	0.340124	0.191481	0.227	0.264127	0.286049	0.305102	0.338438	0.407595	0.203431	0.239075	0.279968	0.311326	0.35333	0.438398	0.516782	0.0614759	0.0800245	0.116569	0.154222	0.187361	0.231704	0.249342	0.0781462	0.100797	0.134653	0.155734	0.169125	0.160737	0.110478	0.0735967	0.0960497	0.126389	0.148674	0.181804
0.000385662	7.27895e-08		0.0791867	0.19116	0.23169	0.149397	0.136907	0.141015		0.0741515	0.0921399	0.118063	0.146954	0.177891	0.228858	0.277692	0.158768	0.194203	0.234446	0.261491	0.286788	0.332058	0.393494	0.158887	0.197317	0.232312	0.25363	0.269174	0.330954	0.406692	0.0354634	0.0513497	0.084896	0.127432	0.164771	0.20819	0.247978	0.0317147	0.043883	0.0606603	0.078783	0.0959187	0.0779574	0.0444681	0.0251124	0.0330497	0.0449172	0.0637172	0.0779904
0.00161026	0.00672336		0.0911639	0.328597	0.360346	0.229349	0.354396	0.324908		0.0368886	0.0487784	0.0643281	0.0791867	0.0950185	0.11539	0.130364	0.0908391	0.116176	0.157188	0.19116	0.222752	0.280846	0.332458	0.120781	0.153185	0.196726	0.23169	0.272344	0.350422	0.400369	0.0683591	0.0898658	0.120409	0.149397	0.174725	0.20982	0.209244	0.0697821	0.0903761	0.119449	0.136907	0.144668	0.135455	0.0712148	0.0608324	0.0793542	0.108525	0.141015	0.158606
0.000385662	0.00329034		0.139458	0.30587	0.300477	0.158374	0.233807	0.227149		0.0421488	0.0522417	0.0709375	0.0911639	0.106282	0.130482	0.169627	0.169672	0.21257	0.275786	0.328597	0.37373	0.459648	0.555179	0.191726	0.241456	0.308549	0.360346	0.404343	0.513731	0.599844	0.12142	0.149362	0.192776	0.229349	0.256623	0.290347	0.312002	0.217768	0.263428	0.318032	0.354396	0.383325	0.415861	0.414766	0.20486	0.246977	0.295122	0.324908	0.350989
3.56225e-08	0.00329034		0.0798835	0.282646	0.338241	0.291922	0.590602	0.59076		0.0676971	0.0857479	0.11439	0.139458	0.153902	0.185954	0.231479	0.16259	0.204405	0.262127	0.30587	0.34771	0.413697	0.464204	0.161431	0.202176	0.26197	0.300477	0.342153	0.387997	0.426379	0.0767493	0.0953857	0.129305	0.158374	0.186934	0.203736	0.234921	0.139092	0.169528	0.205985	0.233807	0.263243	0.294337	0.319866	0.136324	0.165978	0.200613	0.227149	0.250074
0.000788046	0.0137382		0.187196	0.359213	0.371082	0.195238	0.158385	0.140728		0.0487252	0.0572168	0.0711589	0.0798835	0.0773311	0.0712635	0.0895453	0.189052	0.217256	0.253677	0.282646	0.303905	0.344438	0.398143	0.238527	0.272038	0.308362	0.338241	0.371039	0.422191	0.489999	0.140187	0.178278	0.237491	0.291922	0.365796	0.495685	0.578368	0.338356	0.420784	0.521416	0.590602	0.66043	0.727018	0.761698	0.353331	0.4383	0.535761	0.59076	0.646366
4.52035e-05	2.04336e-09		0.144382	0.344724	0.383448	0.0827271	0.0751143	0.0742151		0.12095	0.13713	0.163754	0.187196	0.20616	0.207251	0.232848	0.27135	0.304847	0.338317	0.359213	0.382145	0.421317	0.497878	0.284099	0.317972	0.349488	0.371082	0.401716	0.459278	0.536182	0.0716138	0.0951121	0.144464	0.195238	0.230604	0.276989	0.320498	0.0621911	0.0812569	0.116811	0.158385	0.185274	0.211898	0.219497	0.0601206	0.0791999	0.109406	0.140728	0.173396
0.000385662	0.11721		0.153721	0.364476	0.350731	0.022694	0.0161323	0.030115		0.0664202	0.0860192	0.114867	0.144382	0.168674	0.231321	0.264709	0.178574	0.228177	0.29554	0.344724	0.384129	0.464028	0.53322	0.208883	0.266689	0.338886	0.383448	0.429292	0.531343	0.605414	0.0180444	0.0273929	0.0475315	0.0827271	0.1066	0.138383	0.174697	0.0226051	0.034296	0.0479196	0.0751143	0.0986531	0.0893391	0.0942096	0.0170868	0.0300486	0.043173	0.0742151	0.11091
0.00161026	0.000788046		0.0442099	0.0875395	0.0903936	0.130665	0.109442	0.124509		0.0828159	0.101084	0.130157	0.153721	0.186859	0.242781	0.293552	0.218311	0.262313	0.320067	0.364476	0.411285	0.483172	0.564112	0.231967	0.275631	0.315717	0.350731	0.398124	0.490701	0.576456	0.00303311	0.00359124	0.0161837	0.022694	0.0336717	0.0572547	0.0757342	0.0167159	0.0221458	0.0198565	0.0161323	0.0224909	0.0303981	0.0344174	0.0216289	0.0264031	0.0351859	0.030115	0.0551148
0.000788046	0.239503		0.307643	0.485835	0.484728	0.239534	0.319148	0.289937		0.0134608	0.0173774	0.0296631	0.0442099	0.0626413	0.0976803	0.108763	0.0324265	0.0433227	0.068205	0.0875395	0.101187	0.12716	0.167439	0.0357548	0.0489804	0.0808967	0.0903936	0.11637	0.118504	0.106928	0.0492883	0.0613016	0.090187	0.130665	0.162057	0.212715	0.247678	0.034794	0.0444047	0.0752029	0.109442	0.121829	0.125627	0.130828	0.039566	0.0502766	0.0807678	0.124509	0.164211
0.000788046	0.0280722		0.375279	0.55971	0.57144	0.213206	0.211793	0.214844		0.141607	0.18239	0.247412	0.307643	0.351197	0.394669	0.389799	0.278667	0.349898	0.433768	0.485835	0.522187	0.564392	0.581144	0.282359	0.353838	0.436599	0.484728	0.51909	0.542558	0.555737	0.136275	0.159868	0.200245	0.239534	0.283004	0.34951	0.358515	0.200075	0.232175	0.278225	0.319148	0.365806	0.424876	0.457011	0.183488	0.214584	0.255732	0.289937	0.325839
0.000788046	0.00672336		0.324994	0.480379	0.479029	0.542718	0.617459	0.60547		0.204991	0.253721	0.322801	0.375279	0.41973	0.469125	0.492797	0.357819	0.435552	0.516668	0.55971	0.588724	0.615181	0.632069	0.373065	0.453147	0.531317	0.57144	0.599911	0.638716	0.679096	0.128235	0.154279	0.182976	0.213206	0.252585	0.317362	0.389581	0.141409	0.169067	0.192342	0.211793	0.239909	0.277145	0.30701	0.136549	0.162491	0.185982	0.214844	0.247721
0.00329034	0.0573615		0.393649	0.46935	0.467929	0.0698277	0.093793	0.079718		0.159728	0.202512	0.268642	0.324994	0.369717	0.425782	0.454373	0.281794	0.351867	0.432375	0.480379	0.517007	0.558474	0.587777	0.29487	0.367175	0.437924	0.479029	0.516186	0.552534	0.583447	0.276742	0.343198	0.450955	0.542718	0.624484	0.717081	0.776071	0.32683	0.404867	0.52396	0.617459	0.697646	0.781301	0.843109	0.319944	0.395803	0.5129	0.60547	0.686497
0.00672336	0.000385662		0.369295	0.461279	0.456805	0.253907	0.312929	0.312026		0.26442	0.307719	0.358057	0.393649	0.423685	0.458404	0.481054	0.340119	0.392697	0.440954	0.46935	0.491421	0.51876	0.544385	0.340566	0.393	0.440487	0.467929	0.490221	0.515822	0.53429	0.0277962	0.0386372	0.0547612	0.0698277	0.0920414	0.11635	0.13789	0.0370701	0.0498575	0.0709533	0.093793	0.11504	0.156001	0.169632	0.0340242	0.0448766	0.0665348	0.079718	0.100606
0.00329034	0.000788046		0.312222	0.413394	0.412985	0.267466	0.379525	0.374655		0.269744	0.307647	0.347144	0.369295	0.376594	0.392547	0.421693	0.354762	0.402306	0.44242	0.461279	0.468106	0.480637	0.496025	0.354246	0.401716	0.441489	0.456805	0.46425	0.47106	0.483721	0.128113	0.159749	0.210705	0.253907	0.289091	0.335127	0.329728	0.195561	0.236735	0.28223	0.312929	0.339001	0.365472	0.344584	0.187894	0.228104	0.26737	0.312026	0.343263
0.00329034	1.48735e-07		0.232918	0.329151	0.307389	0.203597	0.269359	0.260844		0.231964	0.26435	0.296592	0.312222	0.315097	0.327876	0.33399	0.323632	0.36546	0.399421	0.413394	0.418302	0.431139	0.422082	0.322902	0.364587	0.398661	0.412985	0.416226	0.43026	0.400734	0.117549	0.153096	0.210456	0.267466	0.319044	0.333335	0.350022	0.193158	0.247025	0.321368	0.379525	0.436758	0.464888	0.478262	0.19873	0.250675	0.319925	0.374655	0.429536
0.0280722	0.000385662		0.106967	0.241289	0.223079	0.252597	0.28959	0.275354		0.131653	0.160473	0.201294	0.232918	0.259002	0.279685	0.260197	0.23104	0.273129	0.310606	0.329151	0.340991	0.34185	0.291871	0.233933	0.276402	0.300981	0.307389	0.293269	0.292727	0.240892	0.0955702	0.125236	0.17196	0.203597	0.2192	0.277164	0.324178	0.133221	0.172889	0.230747	0.269359	0.305203	0.388013	0.442123	0.134974	0.174094	0.225137	0.260844	0.317362
0.00672336	0.000385662		0.0159258	0.0772398	0.0526421	0.633489	0.717534	0.712346		0.0506681	0.0626409	0.0833701	0.106967	0.12399	0.146764	0.169121	0.138182	0.169782	0.211098	0.241289	0.265852	0.290888	0.277568	0.140018	0.171707	0.21191	0.223079	0.238795	0.258099	0.252593	0.112542	0.154619	0.211298	0.252597	0.270123	0.260706	0.279797	0.133716	0.18144	0.246471	0.28959	0.309446	0.291251	0.280401	0.127589	0.172972	0.234793	0.275354	0.296348
0.0280722	2.04336e-09		-0.00691534	-0.0227203	-0.0353964	0.183856	0.367817	0.323735		0.00912543	0.011318	0.0109361	0.0159258	0.0182239	0.0103024	-0.00234266	0.0337466	0.0452376	0.0649352	0.0772398	0.0806759	0.0544855	0.0153633	0.0205375	0.027134	0.0438764	0.0526421	0.0579852	0.0594639	0.032197	0.451674	0.512732	0.586785	0.633489	0.688285	0.75325	0.802195	0.518242	0.587687	0.669804	0.717534	0.764648	0.827749	0.880236	0.513545	0.581996	0.662483	0.712346	0.750907
0.0137382	0.0137382		0.140936	0.208444	0.199106	0.0766314	0.118149	0.108934		0.00734101	0.00992831	0.00298494	-0.00691534	-0.0100232	-0.0276103	-0.0228309	0.00253101	0.00432126	-0.00215439	-0.0227203	-0.0652474	-0.115912	-0.151727	-0.00212639	-0.00153469	-0.0112528	-0.0353964	-0.0744575	-0.102361	-0.121134	0.0731333	0.0983344	0.146789	0.183856	0.236404	0.269995	0.309109	0.153146	0.207112	0.298862	0.367817	0.418901	0.43723	0.465486	0.140496	0.189347	0.266526	0.323735	0.372687
9.23671e-05	4.52035e-05		0.139325	0.179599	0.149613	0.282684	0.341227	0.308961		0.0716553	0.0906471	0.116126	0.140936	0.154993	0.174442	0.196848	0.137245	0.170081	0.199789	0.208444	0.194989	0.185175	0.178053	0.136719	0.163433	0.186443	0.199106	0.182431	0.179342	0.192125	0.0336581	0.0442043	0.0639958	0.0766314	0.0627582	0.0738081	0.120113	0.0577995	0.0770134	0.103209	0.118149	0.130058	0.15958	0.214414	0.0525118	0.0691031	0.0956743	0.108934	0.15221
0.000788046	0.0573615		0.127707	0.203159	0.182375	0.0982732	0.0414346	0.0602829		0.0884182	0.105441	0.121604	0.139325	0.156898	0.181794	0.168829	0.125599	0.150092	0.170371	0.179599	0.189856	0.204517	0.173801	0.117768	0.137808	0.155828	0.149613	0.155995	0.169978	0.149147	0.110461	0.148654	0.218819	0.282684	0.343843	0.414716	0.429108	0.155871	0.205819	0.282562	0.341227	0.402222	0.443144	0.453281	0.130274	0.194393	0.235069	0.308961	0.350744
0.000188739	1		0.040319	0.0653461	0.0639661	0.0978875	0.0931592	0.105906		0.0594946	0.0762389	0.100954	0.127707	0.142914	0.170793	0.18253	0.130988	0.159241	0.187036	0.203159	0.208499	0.211654	0.202261	0.124595	0.151155	0.176849	0.182375	0.183266	0.152208	0.143618	0.029139	0.0408031	0.0684758	0.0982732	0.127216	0.183191	0.248043	0.0218804	0.0295923	0.0415998	0.0414346	0.0455201	0.0559602	0.0572753	0.0185998	0.0240934	0.0398557	0.0602829	0.0759855
0.000788046	0.0573615		0.0918948	0.09535	0.121337	0.158453	0.0259106	0.158453		0.019777	0.0271095	0.0351941	0.040319	0.0518578	0.0575779	0.0691721	0.0342614	0.0425587	0.0539994	0.0653461	0.0816929	0.100468	0.10892	0.0267213	0.0336487	0.04532	0.0639661	0.0768823	0.114039	0.122474	0.0602355	0.073546	0.0886133	0.0978875	0.117844	0.160086	0.181061	0.0739426	0.0881606	0.0972695	0.0931592	0.0931144	0.0860517	0.0622155	0.0695814	0.083523	0.0982898	0.105906	0.12625
3.0392e-07	0.00672336		0.12232	0.23198	0.227558	0.108958	0.102883	0.0991176		0.0544352	0.0667245	0.0832385	0.0918948	0.0977269	0.0867192	0.100162	0.0673611	0.0831556	0.0971244	0.09535	0.089099	0.0817234	0.0750593	0.0936305	0.114711	0.131835	0.121337	0.0914999	0.0911021	0.104471	0.0585118	0.0782311	0.117919	0.158453	0.195522	0.231095	0.269454	0.0141425	0.0167554	0.020244	0.0259106	0.0193523	0.00224864	-0.0147479	0.0585118	0.0782311	0.117919	0.158453	0.192744
0.000788046	0.00329034		0.129415	0.225609	0.226115	0.321411	0.401386	0.394942		0.0514011	0.0679072	0.0976028	0.12232	0.144761	0.163946	0.186158	0.117361	0.152487	0.204612	0.23198	0.259437	0.291016	0.33281	0.12323	0.157574	0.208434	0.227558	0.232652	0.209589	0.238311	0.0671538	0.082087	0.103574	0.108958	0.102269	0.0879906	0.0850968	0.0835023	0.100059	0.112879	0.102883	0.0746266	0.0251678	-0.0160518	0.0833913	0.0998074	0.110671	0.0991176	0.0794812
1e-09	0.000385662		0.205173	0.337988	0.342002	0.229243	0.323189	0.296553		0.0873169	0.108412	0.13082	0.129415	0.113283	0.111838	0.0937998	0.145753	0.180606	0.213146	0.225609	0.202973	0.198915	0.205727	0.140122	0.174336	0.209127	0.226115	0.194464	0.178421	0.147327	0.138076	0.181945	0.257337	0.321411	0.364035	0.414474	0.438251	0.205954	0.266598	0.346136	0.401386	0.432381	0.455242	0.458383	0.202568	0.260965	0.338905	0.394942	0.425637
2.59294e-06	0.00329034		0.149453	0.196961	0.19503	0.315033	0.413247	0.411461		0.167518	0.188727	0.208377	0.205173	0.19309	0.212344	0.227494	0.274728	0.308521	0.334498	0.337988	0.330854	0.352638	0.377191	0.279308	0.314209	0.341242	0.342002	0.336515	0.358151	0.378333	0.101814	0.129764	0.181569	0.229243	0.273917	0.295932	0.29959	0.166367	0.209539	0.274087	0.323189	0.361901	0.381789	0.406846	0.147991	0.186795	0.25275	0.296553	0.332129
0.239503	0.00329034		0.17767	0.195998	0.202462	0.21719	0.300939	0.301489		0.132779	0.153732	0.165859	0.149453	0.118654	0.0693835	0.0205547	0.189077	0.214113	0.223028	0.196961	0.162075	0.0995962	0.0729305	0.183008	0.207821	0.217665	0.19503	0.163413	0.100484	0.0498158	0.147435	0.188025	0.25817	0.315033	0.365266	0.43951	0.517234	0.220683	0.277048	0.355567	0.413247	0.457782	0.522184	0.579764	0.220985	0.275399	0.349273	0.411461	0.458638
0.48939	0.00672336		0.161709	0.151201	0.164704	0.335621	0.40891	0.392891		0.204885	0.228389	0.223224	0.17767	0.144167	0.103208	0.0614487	0.250073	0.277034	0.261546	0.195998	0.14158	0.0801426	0.0462153	0.25111	0.278203	0.262628	0.202462	0.136955	0.0860135	0.055621	0.0743963	0.102209	0.158659	0.21719	0.272006	0.297809	0.317707	0.114146	0.154318	0.232001	0.300939	0.379771	0.45012	0.489373	0.111808	0.151331	0.244928	0.301489	0.401482
4.52035e-05	0.00672336		0.301338	0.297889	0.300301	0.156553	0.19301	0.157447		0.152413	0.171895	0.185354	0.161709	0.109737	0.0578048	0.0272681	0.181896	0.203286	0.201755	0.151201	0.0768399	0.000862419	-0.0438224	0.178487	0.199997	0.198465	0.164704	0.110887	0.0543369	0.0189849	0.167411	0.209838	0.278357	0.335621	0.390715	0.443432	0.465533	0.21566	0.270291	0.346766	0.40891	0.46336	0.480031	0.474218	0.217042	0.272897	0.334727	0.392891	0.443807
0.00672336	8.53168e-09		0.318208	0.348043	0.348704	0.54392	0.583358	0.576051		0.298198	0.324136	0.33352	0.301338	0.2557	0.208319	0.183665	0.31032	0.336895	0.341501	0.297889	0.240748	0.178395	0.152621	0.310942	0.337598	0.343106	0.300301	0.252859	0.208712	0.181288	0.0550425	0.0784776	0.116764	0.156553	0.198365	0.246282	0.24433	0.0667375	0.0949597	0.150178	0.19301	0.240957	0.286547	0.279169	0.0549555	0.077402	0.125066	0.157447	0.21301
0.00161026	0.00329034		0.0577092	0.0923586	0.0802783	0.0972766	0.142099	0.176248		0.268317	0.300613	0.325518	0.318208	0.281222	0.254296	0.24841	0.30432	0.340393	0.362359	0.348043	0.305936	0.261971	0.245214	0.305807	0.34176	0.363075	0.348704	0.298304	0.24317	0.229561	0.261098	0.336543	0.454665	0.54392	0.571055	0.595515	0.625102	0.290036	0.371138	0.490578	0.583358	0.612137	0.633044	0.655946	0.28803	0.368809	0.484136	0.576051	0.605865
0.00329034	1.08264e-05		0.14919	0.335782	0.335331	0.528099	0.588591	0.579664		0.0189868	0.0266293	0.043916	0.0577092	0.0579137	0.0502115	0.0388062	0.0347024	0.0488145	0.076327	0.0923586	0.0952029	0.0577716	0.0407953	0.0325348	0.0454256	0.0690965	0.0802783	0.0742082	0.0171604	-0.0519094	0.0321971	0.045573	0.0721081	0.0972766	0.122581	0.128317	0.153533	0.0531792	0.0728916	0.111089	0.142099	0.171068	0.181379	0.211819	0.062316	0.0865506	0.134026	0.176248	0.2153
0.000788046	0.239503		0.295574	0.416955	0.416269	0.464529	0.584007	0.589786		0.0814514	0.1013	0.129755	0.14919	0.173939	0.190119	0.180292	0.214487	0.258341	0.306166	0.335782	0.359641	0.385921	0.393153	0.220935	0.267726	0.312563	0.335331	0.34849	0.368565	0.370828	0.346789	0.398391	0.465877	0.528099	0.583312	0.665546	0.72917	0.394936	0.453311	0.526559	0.588591	0.648868	0.727671	0.782414	0.392307	0.449775	0.521989	0.579664	0.636682
7.27895e-08	0.000788046		0.185353	0.352087	0.346159	0.13284	0.0690565	0.0977107		0.192633	0.228395	0.268812	0.295574	0.313999	0.351977	0.400058	0.298469	0.349087	0.392484	0.416955	0.432305	0.463083	0.49037	0.29719	0.347427	0.392243	0.416269	0.431363	0.459071	0.489771	0.240958	0.297933	0.384799	0.464529	0.571105	0.676563	0.761289	0.328544	0.402944	0.502359	0.584007	0.690179	0.7952	0.839122	0.332917	0.408417	0.510215	0.589786	0.706513
0.0137382	0.00161026		0.364593	0.441248	0.439002	0.255387	0.494898	0.486623		0.104327	0.129185	0.165401	0.185353	0.181028	0.179015	0.183266	0.226858	0.275148	0.325871	0.352087	0.359553	0.366525	0.372438	0.235244	0.285532	0.336502	0.346159	0.346321	0.353008	0.375263	0.0404299	0.056462	0.0925731	0.13284	0.170565	0.220499	0.283297	0.0229164	0.0304179	0.0502327	0.0690565	0.0810088	0.0589264	0.0291275	0.0256832	0.0336054	0.0514492	0.0977107	0.135496
0.000188739	0.000788046		0.384729	0.446122	0.443883	0.487283	0.558295	0.558828		0.245277	0.286292	0.334878	0.364593	0.36269	0.343388	0.307729	0.319512	0.369805	0.415958	0.441248	0.432209	0.404428	0.3662	0.319089	0.368602	0.412684	0.439002	0.432472	0.414111	0.362157	0.124583	0.159683	0.214994	0.255387	0.29016	0.360165	0.406891	0.271067	0.344312	0.438829	0.494898	0.533873	0.593976	0.64182	0.278511	0.35236	0.443575	0.486623	0.523054
0.000385662	0.00672336		0.390393	0.498233	0.486897	0.323009	0.427031	0.457849		0.257275	0.30017	0.354263	0.384729	0.380069	0.374013	0.390799	0.307502	0.356468	0.410658	0.446122	0.45334	0.457625	0.474189	0.307188	0.35595	0.409983	0.443883	0.448936	0.450185	0.468966	0.30016	0.355827	0.427214	0.487283	0.528082	0.572364	0.599176	0.38142	0.446637	0.514685	0.558295	0.591282	0.620247	0.635798	0.385105	0.451108	0.515882	0.558828	0.590639
0.000788046	0.00672336		0.410606	0.511743	0.512488	0.33407	0.44299	0.428211		0.264196	0.31369	0.367621	0.390393	0.374817	0.366547	0.386914	0.347272	0.409548	0.470575	0.498233	0.496045	0.498743	0.530386	0.336896	0.398494	0.460364	0.486897	0.487131	0.477207	0.50578	0.132917	0.17892	0.254682	0.323009	0.387061	0.462696	0.489103	0.193393	0.257116	0.351473	0.427031	0.492368	0.573294	0.578111	0.209251	0.27758	0.377738	0.457849	0.503249
0.00329034	0.00161026		0.241845	0.428027	0.429379	0.482009	0.553854	0.542378		0.280389	0.326785	0.379842	0.410606	0.409755	0.437382	0.501034	0.3642	0.422714	0.478363	0.511743	0.524888	0.558259	0.602204	0.361763	0.418826	0.475167	0.512488	0.534144	0.572134	0.616587	0.170419	0.213932	0.280033	0.33407	0.351542	0.365162	0.384538	0.261458	0.324104	0.397151	0.44299	0.46738	0.481151	0.506791	0.262031	0.322595	0.386032	0.428211	0.452255
0.000788046	0.0137382		0.308234	0.432113	0.431117	0.215806	0.340669	0.355434		0.173292	0.204354	0.236161	0.241845	0.220183	0.177124	0.169797	0.293606	0.348065	0.404404	0.428027	0.427344	0.400301	0.394628	0.3002	0.356019	0.406127	0.429379	0.433972	0.417347	0.405026	0.296832	0.356274	0.429344	0.482009	0.526206	0.566691	0.559272	0.363622	0.433735	0.505841	0.553854	0.593879	0.616863	0.598497	0.355056	0.424271	0.494287	0.542378	0.588175
0.0137382	2.59294e-06		0.23482	0.380449	0.376405	0.328329	0.338188	0.336146		0.218297	0.263431	0.307894	0.308234	0.250243	0.232892	0.246462	0.302436	0.362837	0.420378	0.432113	0.385754	0.364469	0.375808	0.302534	0.362891	0.418884	0.431117	0.34769	0.316558	0.33008	0.066426	0.0936083	0.152933	0.215806	0.284624	0.371178	0.434913	0.124001	0.170072	0.255516	0.340669	0.433755	0.527147	0.581719	0.130708	0.179206	0.268064	0.355434	0.452974
0.0573615	1e-09		0.31182	0.458409	0.433909	0.274732	0.411622	0.462742		0.15803	0.194444	0.227901	0.23482	0.22991	0.228098	0.239259	0.247203	0.302823	0.358877	0.380449	0.397091	0.400569	0.399164	0.244553	0.299901	0.355788	0.376405	0.396524	0.40509	0.404156	0.146688	0.193669	0.271309	0.328329	0.36391	0.396192	0.397798	0.180048	0.232016	0.298417	0.338188	0.360571	0.362144	0.321881	0.177758	0.228921	0.29514	0.336146	0.363327
0.48939	0.000188739		0.0691345	0.00124083	0.0801518	0.352535	0.460965	0.465545		0.226159	0.26407	0.303112	0.31182	0.299962	0.249641	0.274097	0.33505	0.388131	0.439168	0.458409	0.458294	0.427577	0.419409	0.325515	0.376974	0.425535	0.433909	0.405502	0.353361	0.347913	0.127395	0.161616	0.219828	0.274732	0.344609	0.431786	0.491846	0.206347	0.260478	0.345053	0.411622	0.480593	0.564796	0.617932	0.246602	0.308737	0.388962	0.462742	0.545779
1	0.0280722		0.120945	0.0286678	0.116263	0.344425	0.33333	0.323992		0.028903	0.0378111	0.051432	0.0691345	0.0845933	0.113788	0.137117	0.010699	0.012823	0.0102149	0.00124083	-0.0200302	-0.0676194	-0.127722	0.0371272	0.0474008	0.064399	0.0801518	0.0958582	0.127669	0.146623	0.194015	0.237743	0.299584	0.352535	0.400837	0.47749	0.534529	0.285491	0.345944	0.414857	0.460965	0.502197	0.563824	0.599296	0.289207	0.351258	0.418039	0.465545	0.512006
0.48939	4.52035e-05		0.0555258	-0.0673699	0.0492416	0.0944031	0.158687	0.162585		0.0721022	0.08667	0.106268	0.120945	0.112465	0.104882	0.107993	0.050355	0.0581386	0.0517501	0.0286678	-0.0182923	-0.0993757	-0.164939	0.0640803	0.0771109	0.093308	0.116263	0.111825	0.104882	0.107111	0.216378	0.251906	0.301847	0.344425	0.378855	0.422708	0.445038	0.242852	0.277474	0.309295	0.33333	0.358576	0.395664	0.443548	0.254605	0.289758	0.30229	0.323992	0.345307
0.48939	0.0137382		0.0444278	-0.0671328	0.041766	0.330998	0.361717	0.337292		0.0435946	0.0525285	0.0606939	0.0555258	0.0475366	0.0286475	0.0123308	0.0159978	0.0153034	-0.00718993	-0.0673699	-0.141541	-0.255333	-0.320926	0.0387299	0.0458858	0.0560221	0.0492416	0.0475366	0.0286475	0.0123308	0.0549347	0.0710864	0.0899578	0.0944031	0.0808807	0.107647	0.160774	0.0990148	0.126405	0.155341	0.158687	0.130158	0.140317	0.182299	0.0914526	0.116842	0.146104	0.162585	0.13996
0.00329034	0.239503		0.00346306	-0.0796107	0.00188526	0.12372	0.211727	0.181588		0.0416772	0.0488831	0.0534083	0.0444278	0.0263198	0.00809182	0.00749694	-0.00338346	-0.00609217	-0.0219934	-0.0671328	-0.135284	-0.223223	-0.275334	0.0425088	0.049517	0.0537068	0.041766	0.0194043	-0.00407815	0.00598346	0.236053	0.285915	0.331328	0.330998	0.316166	0.362619	0.425814	0.266754	0.321411	0.3688	0.361717	0.346623	0.382713	0.426159	0.257431	0.309563	0.348473	0.337292	0.317192
0.00329034	0.00161026		0.208482	0.303634	0.291563	0.227198	0.204407	0.214882		0.0261026	0.0284619	0.0254778	0.00346306	-0.0321513	-0.0905427	-0.149295	0.00241718	-0.000398866	-0.0210019	-0.0796107	-0.166637	-0.275447	-0.353886	0.0241542	0.0285804	0.0245029	0.00188526	-0.0330716	-0.0924564	-0.151746	0.0606823	0.0765536	0.100503	0.12372	0.150852	0.155611	0.165707	0.106758	0.136145	0.178252	0.211727	0.242724	0.254795	0.290749	0.0976661	0.124382	0.168174	0.181588	0.17132
0.000385662	0.0137382		0.211834	0.345138	0.343798	0.2063	0.272363	0.24174		0.119605	0.147096	0.18249	0.208482	0.209745	0.218049	0.226485	0.203327	0.244595	0.285111	0.303634	0.300354	0.310229	0.322055	0.198847	0.239174	0.277578	0.291563	0.278313	0.281779	0.287181	0.0994466	0.133796	0.189054	0.227198	0.253156	0.262732	0.261863	0.106853	0.138196	0.180413	0.204407	0.215707	0.183068	0.129573	0.107699	0.136342	0.182133	0.214882	0.235719
0.000385662	0.11721		0.238811	0.378628	0.377704	0.38537	0.467396	0.464916		0.108696	0.135413	0.178247	0.211834	0.223033	0.233509	0.256394	0.207033	0.25357	0.308573	0.345138	0.375199	0.399249	0.416535	0.210834	0.257733	0.308563	0.343798	0.373463	0.377077	0.36188	0.0666753	0.0942862	0.148257	0.2063	0.248358	0.278452	0.304895	0.106265	0.147415	0.214897	0.272363	0.318848	0.355562	0.374842	0.102124	0.143501	0.20274	0.24174	0.278844
0.00329034	0.000188739		0.317129	0.467766	0.482646	0.00720286	-0.00604442	0.00181019		0.101375	0.133711	0.190127	0.238811	0.276069	0.32083	0.35988	0.179525	0.235259	0.319786	0.378628	0.431308	0.498449	0.553758	0.180829	0.233508	0.318655	0.377704	0.426288	0.480261	0.535392	0.237653	0.283409	0.342462	0.38537	0.412386	0.44389	0.472041	0.314131	0.37128	0.430099	0.467396	0.495415	0.518481	0.531163	0.31226	0.369084	0.426109	0.464916	0.494635
0.0573615	0.00161026		0.31236	0.504507	0.504956	0.173212	0.137521	0.123483		0.159594	0.201488	0.269293	0.317129	0.336949	0.38877	0.439795	0.277698	0.343132	0.421641	0.467766	0.49696	0.546689	0.591807	0.28506	0.35242	0.433894	0.482646	0.517599	0.560011	0.592589	-0.00563115	-0.00702037	-0.00422115	0.00720286	0.0326972	0.0628745	0.0808249	-0.000192866	0.000658424	-0.00679496	-0.00604442	0.0124763	0.0293511	0.0384518	0.00288273	0.00129576	-0.00742099	0.00181019	0.0161533
1.08264e-05	0.000788046		0.120821	0.123241	0.144682	0.239725	0.310184	0.311198		0.148859	0.193599	0.267467	0.31236	0.325256	0.322655	0.349239	0.279787	0.356628	0.451647	0.504507	0.537164	0.557432	0.578883	0.279333	0.355676	0.446884	0.504956	0.531333	0.552807	0.560896	0.078058	0.101148	0.138404	0.173212	0.208673	0.222395	0.220963	0.0672576	0.087035	0.116176	0.137521	0.157497	0.178296	0.185743	0.0576668	0.0750426	0.102156	0.123483	0.139291
0.0137382	0.00161026		0.0598472	0.0903114	0.0532105	0.172051	0.215671	0.212319		0.0437868	0.0585549	0.0856057	0.120821	0.158923	0.201066	0.235319	0.0516253	0.0699898	0.0976529	0.123241	0.154254	0.184946	0.2112	0.0479105	0.0667576	0.107293	0.144682	0.193177	0.243479	0.268703	0.107008	0.13679	0.185414	0.239725	0.297477	0.363005	0.414562	0.138598	0.177832	0.240946	0.310184	0.377868	0.472735	0.534134	0.155076	0.199422	0.257662	0.311198	0.391915
0.000788046	0.0280722		0.134789	0.219273	0.207958	0.175467	0.249033	0.234947		0.0188139	0.0274132	0.0432667	0.0598472	0.0706955	0.0933841	0.0797914	0.0258738	0.0366105	0.0617428	0.0903114	0.12395	0.174282	0.19888	0.0247604	0.0294041	0.0414067	0.0532105	0.0941265	0.128068	0.123572	0.058829	0.0822827	0.125677	0.172051	0.206827	0.267166	0.33966	0.0974998	0.12738	0.179456	0.215671	0.244925	0.284035	0.350929	0.0967891	0.128184	0.178388	0.212319	0.247438
4.52035e-05	0.000788046		0.198181	0.399527	0.400708	0.294997	0.362314	0.347934		0.0426465	0.0608074	0.097276	0.134789	0.14904	0.174915	0.21374	0.0792447	0.110552	0.168764	0.219273	0.242155	0.310925	0.377018	0.0703221	0.0976181	0.159827	0.207958	0.208499	0.259021	0.321016	0.0770575	0.102103	0.140729	0.175467	0.199113	0.246265	0.312651	0.12759	0.164873	0.213468	0.249033	0.267076	0.314264	0.390985	0.116387	0.151171	0.196752	0.234947	0.258379
0.00329034	0.48939		0.205159	0.292445	0.319315	0.114488	0.179361	0.152852		0.0884012	0.117483	0.160882	0.198181	0.227809	0.296504	0.367697	0.160085	0.21512	0.30577	0.399527	0.466617	0.559972	0.630134	0.157273	0.211402	0.304426	0.400708	0.468835	0.5569	0.62867	0.151672	0.188279	0.240983	0.294997	0.349275	0.418206	0.510906	0.195826	0.242002	0.30444	0.362314	0.413889	0.490989	0.569437	0.187114	0.231224	0.294427	0.347934	0.404279
0.00161026	0.0280722		0.222418	0.405245	0.409693	0.131259	0.0985616	0.095219		0.0874874	0.120002	0.174288	0.205159	0.193695	0.228407	0.291305	0.137526	0.186193	0.25667	0.292445	0.294134	0.326797	0.368799	0.140934	0.185784	0.274271	0.319315	0.322347	0.340626	0.361344	0.0460859	0.0608481	0.0898334	0.114488	0.148125	0.220705	0.283277	0.0723617	0.0953179	0.136961	0.179361	0.226553	0.296608	0.384832	0.0548776	0.0790474	0.118165	0.152852	0.173503
0.000788046	0.00329034		0.440959	0.641747	0.646208	0.145399	0.130507	0.122959		0.0968461	0.130069	0.187966	0.222418	0.243814	0.290466	0.386092	0.192588	0.255705	0.345491	0.405245	0.451546	0.548597	0.618853	0.194029	0.258342	0.349384	0.409693	0.454103	0.544607	0.615275	0.0405139	0.0569373	0.0917167	0.131259	0.171291	0.219934	0.256092	0.0291862	0.0414742	0.0635184	0.0985616	0.126362	0.148471	0.158744	0.0231342	0.0385065	0.0586018	0.095219	0.136566
0.000788046	1		0.108075	0.286482	0.293892	0.150703	0.13946	0.1247		0.260626	0.316901	0.397628	0.440959	0.46661	0.516222	0.587344	0.403856	0.485542	0.585022	0.641747	0.692862	0.762854	0.809546	0.407165	0.489145	0.588855	0.646208	0.699998	0.759642	0.806544	0.0462769	0.0626783	0.10035	0.145399	0.174699	0.240128	0.312541	0.0428637	0.0578847	0.0910453	0.130507	0.159312	0.195771	0.228885	0.0417391	0.0573844	0.0818588	0.122959	0.149458
0.00329034	0.00161026		0.134465	0.270542	0.279933	0.131156	0.138505	0.109161		0.0427959	0.0577929	0.0889612	0.108075	0.13496	0.171433	0.220878	0.130917	0.177086	0.246489	0.286482	0.35106	0.404922	0.470096	0.133478	0.181951	0.26011	0.293892	0.349669	0.375393	0.443113	0.0535117	0.072131	0.110263	0.150703	0.180603	0.239645	0.306907	0.0448627	0.0615296	0.0982317	0.13946	0.179862	0.255777	0.329399	0.0421346	0.0583727	0.0904179	0.1247	0.152982
0.000788046	0.000188739		0.0904901	0.218965	0.240592	0.288785	0.308596	0.304924		0.0650031	0.0865417	0.121683	0.134465	0.12689	0.152713	0.196768	0.133248	0.176883	0.236307	0.270542	0.312684	0.382537	0.439377	0.14328	0.185461	0.242048	0.279933	0.320713	0.384755	0.429711	0.0433385	0.0595557	0.0937783	0.131156	0.198916	0.264211	0.343591	0.0416685	0.0591372	0.0925673	0.138505	0.177835	0.245353	0.300795	0.0360157	0.0494781	0.0792338	0.109161	0.162506
0.00672336	8.53168e-09		0.0662688	0.210006	0.216646	0.157408	0.186877	0.166874		0.0383752	0.0539118	0.0720924	0.0904901	0.118141	0.140861	0.16494	0.0956288	0.131482	0.183993	0.218965	0.262587	0.337155	0.423182	0.107514	0.147484	0.200706	0.240592	0.28125	0.355849	0.429648	0.105885	0.14261	0.215228	0.288785	0.357378	0.46327	0.536324	0.133971	0.178864	0.25406	0.308596	0.346561	0.398794	0.428642	0.140289	0.186769	0.261568	0.304924	0.328792
5.29832e-06	0.000788046		0.16266	0.309568	0.29468	0.0911893	0.314958	0.335326		0.0252608	0.0359741	0.0508652	0.0662688	0.0839239	0.0797141	0.10014	0.0995092	0.135527	0.183862	0.210006	0.244508	0.263115	0.319316	0.110026	0.148775	0.199767	0.216646	0.241123	0.206264	0.21003	0.0599855	0.0813438	0.118726	0.157408	0.202343	0.256756	0.27349	0.0724458	0.0980244	0.142817	0.186877	0.224849	0.251225	0.267765	0.0799568	0.106023	0.135985	0.166874	0.218065
6.21017e-07	0.000788046		0.104559	0.215947	0.218326	0.0904742	0.243285	0.249035		0.0671886	0.0914294	0.130702	0.16266	0.1582	0.194798	0.268616	0.150747	0.202597	0.271888	0.309568	0.30805	0.388295	0.464812	0.148486	0.199553	0.257721	0.29468	0.289974	0.362513	0.413989	0.0230128	0.0333479	0.0577415	0.0911893	0.125946	0.148476	0.13314	0.126155	0.172311	0.25358	0.314958	0.355684	0.384595	0.40612	0.142965	0.192225	0.273868	0.335326	0.388298
0.00672336	0.00329034		0.118797	0.229361	0.250701	0.225937	0.331774	0.316789		0.0465641	0.0650036	0.092938	0.104559	0.089404	0.065951	0.0821596	0.106239	0.145686	0.203437	0.215947	0.193946	0.17928	0.190758	0.11319	0.154562	0.213084	0.218326	0.172808	0.116112	0.104073	0.0348724	0.0461797	0.0704511	0.0904742	0.0957008	0.0957356	0.0968219	0.125933	0.162166	0.21129	0.243285	0.258313	0.266653	0.28949	0.130293	0.167516	0.215192	0.249035	0.27431
0.00329034	0.000788046		0.230304	0.36372	0.35845	0.197775	0.309396	0.286826		0.0368899	0.0532941	0.0891884	0.118797	0.139274	0.140625	0.145951	0.0894489	0.12515	0.183657	0.229361	0.249728	0.248152	0.231937	0.0956202	0.134226	0.198037	0.250701	0.273378	0.332276	0.326262	0.102546	0.132952	0.188042	0.225937	0.234007	0.267	0.311792	0.181287	0.228933	0.295288	0.331774	0.360505	0.421682	0.50874	0.179722	0.226232	0.283949	0.316789	0.347696
0.000385662	0.00329034		0.333919	0.526673	0.523824	0.244267	0.405544	0.400541		0.0837416	0.114241	0.172662	0.230304	0.260324	0.270974	0.304022	0.165893	0.22202	0.303988	0.36372	0.406709	0.412371	0.436142	0.16649	0.220206	0.301031	0.35845	0.394708	0.400591	0.433901	0.108183	0.132603	0.172453	0.197775	0.209917	0.278759	0.341986	0.179986	0.221119	0.275329	0.309396	0.328444	0.394478	0.443929	0.175018	0.21585	0.271533	0.286826	0.2757
0.000385662	0.00329034		0.120027	0.346976	0.371583	0.27161	0.401249	0.410292		0.144421	0.187698	0.267817	0.333919	0.382275	0.426972	0.492127	0.289485	0.366344	0.466619	0.526673	0.570451	0.621059	0.678209	0.295022	0.37227	0.465381	0.523824	0.565808	0.615553	0.668824	0.124822	0.157749	0.206696	0.244267	0.275044	0.339627	0.40258	0.236663	0.29346	0.361356	0.405544	0.440545	0.516821	0.575447	0.234921	0.291038	0.357118	0.400541	0.432997
0.000788046	0.00329034		0.174729	0.352375	0.367105	0.259523	0.369428	0.372012		0.0504136	0.0670053	0.0971731	0.120027	0.127777	0.143171	0.136402	0.163196	0.211632	0.288437	0.346976	0.378147	0.414363	0.426503	0.183892	0.237132	0.316924	0.371583	0.394083	0.398843	0.365176	0.136884	0.17394	0.237982	0.27161	0.312598	0.382266	0.454282	0.195568	0.250046	0.335788	0.401249	0.442192	0.545868	0.616744	0.197221	0.251544	0.338736	0.410292	0.456982
0.00161026	0.00672336		0.141615	0.324719	0.337399	0.148346	0.210304	0.201044		0.0728422	0.0978731	0.143171	0.174729	0.189838	0.174558	0.198421	0.190011	0.246254	0.319353	0.352375	0.349671	0.33862	0.373462	0.201959	0.261016	0.335108	0.367105	0.365928	0.335055	0.367462	0.118689	0.154453	0.215811	0.259523	0.273001	0.325911	0.380278	0.186361	0.240116	0.316389	0.369428	0.393853	0.466504	0.542552	0.188275	0.242154	0.317878	0.372012	0.398681
0.000788046	4.52035e-05		0.237899	0.46324	0.4642	0.123145	0.178296	0.166719		0.0553181	0.0776912	0.110752	0.141615	0.156409	0.154372	0.15444	0.146818	0.19743	0.274003	0.324719	0.370607	0.403976	0.417888	0.155885	0.208312	0.285797	0.337399	0.382074	0.403915	0.410546	0.0482843	0.0680749	0.106764	0.148346	0.192488	0.328536	0.455694	0.0891614	0.119562	0.168192	0.210304	0.261199	0.364575	0.450043	0.0885774	0.11894	0.1615	0.201044	0.245987
2.04336e-09	0.239503		0.146732	0.238702	0.244646	0.030034	0.0234221	0.0302732		0.09805	0.131511	0.191337	0.237899	0.277352	0.312706	0.313414	0.203193	0.273404	0.38278	0.46324	0.522876	0.571256	0.591545	0.207624	0.278062	0.384515	0.4642	0.517327	0.554412	0.566338	0.0399207	0.0556869	0.0886407	0.123145	0.162777	0.218214	0.251357	0.0684134	0.0930186	0.133706	0.178296	0.253126	0.354769	0.418182	0.0651977	0.0880719	0.125272	0.166719	0.230732
1.74333e-08	9.23671e-05		0.236504	0.486796	0.517202	0.127693	0.176681	0.148729		0.0504369	0.0703467	0.109924	0.146732	0.173209	0.179758	0.164158	0.104514	0.141882	0.202346	0.238702	0.253103	0.25318	0.231203	0.111013	0.149935	0.205329	0.244646	0.257701	0.232414	0.200041	0.00764468	0.0119701	0.024112	0.030034	0.0333915	0.0581224	0.122822	0.00270056	0.00465457	0.0137321	0.0234221	0.0404703	0.091169	0.135561	0.00905583	0.0161525	0.0189175	0.0302732	0.0652684
0.00161026	0.00161026		0.208065	0.386958	0.438248	0.117888	0.233012	0.243328		0.0879432	0.120025	0.182039	0.236504	0.275023	0.303134	0.352198	0.226276	0.300713	0.409755	0.486796	0.54046	0.609571	0.674227	0.234911	0.312037	0.425705	0.517202	0.577737	0.647655	0.69876	0.0183047	0.029021	0.065444	0.127693	0.178781	0.257233	0.360686	0.045344	0.0649418	0.115417	0.176681	0.246012	0.358855	0.467889	0.0467793	0.0657226	0.0908662	0.148729	0.213766
0.000385662	0.00161026		0.0262042	0.089867	0.0836963	0.388799	0.632167	0.643909		0.0653339	0.0932601	0.150179	0.208065	0.248948	0.322871	0.382649	0.149582	0.207159	0.306364	0.386958	0.455001	0.554714	0.644955	0.167107	0.232385	0.343198	0.438248	0.529752	0.640728	0.70977	0.0388727	0.05616	0.08357	0.117888	0.15693	0.22374	0.279537	0.079079	0.111486	0.171959	0.233012	0.284669	0.333311	0.368249	0.083148	0.120486	0.18051	0.243328	0.307014
4.52035e-05	0.00161026		0.0470886	0.0769508	0.0339182	0.265816	0.419623	0.422429		0.0105997	0.0146465	0.0194738	0.0262042	0.0186982	-0.0334523	-0.0712883	0.036886	0.0523715	0.0767106	0.089867	0.109961	0.116509	0.128847	0.0399173	0.0554643	0.0696464	0.0836963	0.081031	0.106528	0.00846782	0.19648	0.243887	0.314796	0.388799	0.451004	0.531683	0.566877	0.348018	0.428475	0.53868	0.632167	0.706035	0.774701	0.811615	0.365122	0.447782	0.555528	0.643909	0.720651
0.00329034	5.29832e-06		0.347994	0.541002	0.553206	0.139045	0.307005	0.323139		0.0112297	0.0175743	0.0317326	0.0470886	0.0771369	0.0811975	0.124486	0.0173989	0.0278484	0.0516981	0.0769508	0.126606	0.137584	0.168604	0.00635402	0.0138482	0.0237948	0.0339182	0.0633389	0.0517746	0.0315902	0.105332	0.140491	0.204215	0.265816	0.310704	0.33621	0.37381	0.19431	0.257136	0.348028	0.419623	0.464647	0.509237	0.539859	0.199539	0.263445	0.353032	0.422429	0.469457
0.0137382	0.000788046		0.119445	0.270126	0.293004	0.224056	0.246191	0.1276		0.189854	0.237464	0.303142	0.347994	0.366031	0.362204	0.39285	0.339101	0.415911	0.49936	0.541002	0.559739	0.582108	0.596755	0.34484	0.42241	0.506802	0.553206	0.575549	0.60493	0.616884	0.042261	0.0601464	0.101389	0.139045	0.184379	0.23786	0.256233	0.110701	0.154312	0.234388	0.307005	0.388879	0.485595	0.519588	0.105084	0.14592	0.235633	0.323139	0.41314
0.000788046	0.0280722		0.113297	0.217827	0.208238	0.203773	0.23985	0.233727		0.049436	0.0658129	0.0942628	0.119445	0.124754	0.132719	0.154429	0.136629	0.174203	0.227428	0.270126	0.311629	0.385827	0.442151	0.152588	0.193893	0.249414	0.293004	0.337582	0.424782	0.513358	0.0889599	0.11947	0.173918	0.224056	0.274146	0.332487	0.396706	0.104297	0.138216	0.199334	0.246191	0.284958	0.313116	0.310332	0.0625918	0.09447	0.137575	0.1276	0.127577
2.21222e-05	0.000385662		0.0821422	0.180377	0.180502	0.0824632	0.110508	0.0993094		0.0468327	0.0620972	0.0910664	0.113297	0.133077	0.152852	0.192513	0.0899068	0.118502	0.171363	0.217827	0.253298	0.292026	0.306442	0.0884971	0.115674	0.167498	0.208238	0.243084	0.250872	0.261524	0.0812062	0.108952	0.161381	0.203773	0.229699	0.251899	0.291659	0.108149	0.143407	0.198802	0.23985	0.265575	0.286163	0.304265	0.108869	0.146382	0.195585	0.233727	0.258311
0.00161026	0.000188739		0.0341191	0.0713595	0.0568838	0.188908	0.220192	0.161979		0.0266165	0.038236	0.0607362	0.0821422	0.106662	0.13934	0.194759	0.071171	0.0990912	0.149683	0.180377	0.232723	0.300936	0.353929	0.0712789	0.0987009	0.147327	0.180502	0.234076	0.327253	0.39674	0.0335541	0.0433489	0.0620313	0.0824632	0.10089	0.118584	0.14061	0.0489611	0.0636028	0.0898859	0.110508	0.127097	0.162981	0.196571	0.0337047	0.0562304	0.0772375	0.0993094	0.104609
0.00329034	0.11721		0.165544	0.166215	0.136756	0.173076	0.258501	0.297669		0.0127114	0.0180057	0.0292437	0.0341191	0.0242692	0.0278476	0.0382008	0.0293914	0.0413374	0.0597774	0.0713595	0.0638544	0.0752279	0.12029	0.0220174	0.0345787	0.050039	0.0568838	0.0939846	0.122844	0.149656	0.0663658	0.0908692	0.139218	0.188908	0.236842	0.295392	0.306304	0.0779471	0.106489	0.163725	0.220192	0.274098	0.339235	0.344483	0.0558419	0.0778262	0.121155	0.161979	0.202938
0.0280722	0.000188739		0.183954	0.217255	0.177949	0.217962	0.239041	0.225946		0.0959234	0.119185	0.150489	0.165544	0.159261	0.170558	0.185469	0.137859	0.165436	0.187197	0.166215	0.126228	0.127326	0.141073	0.138185	0.163932	0.181672	0.136756	0.102205	0.0859625	0.107656	0.0650365	0.0886129	0.131909	0.173076	0.203057	0.246053	0.296972	0.108659	0.147802	0.211966	0.258501	0.295874	0.326828	0.381818	0.138296	0.185725	0.25309	0.297669	0.354288
0.00329034	2.59294e-06		0.185072	0.233249	0.230759	0.154419	0.245116	0.236199		0.112552	0.134998	0.165452	0.183954	0.174179	0.200919	0.217472	0.167711	0.196398	0.22329	0.217255	0.172867	0.190407	0.263198	0.155075	0.173519	0.197922	0.177949	0.133897	0.147957	0.223117	0.106403	0.137532	0.18401	0.217962	0.241864	0.280963	0.339735	0.126648	0.161838	0.206844	0.239041	0.264116	0.29369	0.333374	0.121027	0.154605	0.197287	0.225946	0.247186
0.00672336	0.00329034		0.247321	0.315979	0.307293	0.169606	0.172078	0.1916		0.152936	0.17786	0.195214	0.185072	0.169362	0.163538	0.188417	0.202045	0.233698	0.247658	0.233249	0.210896	0.199151	0.22015	0.200762	0.23083	0.247985	0.230759	0.216376	0.196369	0.219512	0.0782125	0.0981583	0.127596	0.154419	0.178753	0.221631	0.285509	0.123506	0.156027	0.200653	0.245116	0.295066	0.351909	0.423894	0.126054	0.156853	0.197369	0.236199	0.281749
0.00672336	0.000788046		0.0267387	0.0390233	0.0249798	0.160334	0.255473	0.254461		0.163568	0.193903	0.230809	0.247321	0.239349	0.22955	0.250673	0.232369	0.272038	0.3058	0.315979	0.305605	0.297881	0.338176	0.225434	0.26402	0.296963	0.307293	0.295624	0.283589	0.313154	0.0675928	0.0909824	0.131096	0.169606	0.210819	0.307394	0.422487	0.0742571	0.0997431	0.140373	0.172078	0.212617	0.317101	0.437676	0.0776148	0.105728	0.150785	0.1916	0.233368
0.00161026	1.08264e-05		0.0828719	0.133806	0.130217	0.086969	0.19049	0.206644		0.0114735	0.0142374	0.0164857	0.0267387	0.036067	0.0290995	0.0797766	0.0216132	0.030454	0.038041	0.0390233	0.0334632	0.0354883	0.0369896	0.0219177	0.0308848	0.03519	0.0249798	0.0244501	0.010596	0.072456	0.0639169	0.0851759	0.123511	0.160334	0.197278	0.280534	0.392	0.112414	0.148571	0.207535	0.255473	0.308004	0.411521	0.495573	0.116917	0.153533	0.210134	0.254461	0.309692
4.52035e-05	4.52035e-05		0.0819295	0.119529	0.107299	0.192535	0.255144	0.301399		0.0374888	0.0524799	0.0730325	0.0828719	0.09141	0.0890371	0.0517747	0.0612004	0.0854017	0.116655	0.133806	0.134064	0.10809	0.0754923	0.059436	0.0833736	0.118135	0.130217	0.129966	0.0974321	0.0712731	0.0358504	0.0475856	0.0692438	0.086969	0.0867384	0.105976	0.124468	0.0727697	0.0985861	0.146347	0.19049	0.216918	0.261112	0.305357	0.0839501	0.113293	0.163355	0.206644	0.210404
0.0573615	3.0392e-07		0.0620055	0.111274	0.118811	0.312052	0.341766	0.389892		0.0177665	0.0261668	0.0497138	0.0819295	0.111406	0.17496	0.242253	0.0331924	0.0499107	0.0846861	0.119529	0.157361	0.225279	0.272734	0.0363694	0.0532696	0.0803251	0.107299	0.148223	0.182364	0.225259	0.0722909	0.097796	0.145105	0.192535	0.224466	0.313068	0.395366	0.111314	0.148964	0.212421	0.255144	0.292859	0.396286	0.456816	0.128239	0.170541	0.239657	0.301399	0.369524
0.000385662	0.000385662		0.114833	0.13023	0.139721	0.102731	0.143889	0.130378		0.0232936	0.0325636	0.0496032	0.0620055	0.0679738	0.075937	0.0926842	0.0400288	0.0587213	0.0899119	0.111274	0.120698	0.125191	0.11729	0.0503058	0.0709772	0.102214	0.118811	0.116945	0.114501	0.0999284	0.171096	0.209705	0.263432	0.312052	0.35281	0.397473	0.459866	0.192371	0.234498	0.293809	0.341766	0.376215	0.433103	0.516566	0.222853	0.270158	0.333194	0.389892	0.449106
0.000788046	0.00329034		0.164502	0.273719	0.278923	0.260989	0.40487	0.37712		0.0388798	0.0555302	0.0884131	0.114833	0.133988	0.129272	0.137379	0.0577964	0.0787886	0.111467	0.13023	0.132486	0.0948541	0.0584824	0.0505669	0.0719309	0.107876	0.139721	0.157192	0.168791	0.17288	0.0521455	0.0659268	0.0867462	0.102731	0.118053	0.146848	0.165265	0.0834324	0.105153	0.1269	0.143889	0.1429	0.158154	0.195403	0.0741679	0.0950057	0.119409	0.130378	0.126753
0.00329034	0.000188739		0.0746778	0.252955	0.244678	0.2919	0.412544	0.410278		0.0524802	0.0745249	0.119076	0.164502	0.198486	0.266576	0.341937	0.105318	0.147963	0.219175	0.273719	0.310861	0.350583	0.369773	0.109142	0.152549	0.222554	0.278923	0.306477	0.330197	0.345152	0.145493	0.178958	0.221716	0.260989	0.29168	0.323532	0.40836	0.242515	0.297184	0.355221	0.40487	0.436758	0.466884	0.559992	0.229479	0.281135	0.332152	0.37712	0.409198
0.000788046	0.00329034		0.191467	0.251643	0.216584	0.074415	0.152583	0.180985		0.0293451	0.0397894	0.0606996	0.0746778	0.0923156	0.0986418	0.141581	0.115515	0.154235	0.211391	0.252955	0.293223	0.30939	0.335135	0.122077	0.159642	0.210927	0.244678	0.285144	0.296122	0.311914	0.116407	0.154364	0.224519	0.2919	0.358389	0.451536	0.519701	0.19149	0.25106	0.341906	0.412544	0.477232	0.577483	0.646516	0.20552	0.265754	0.352351	0.410278	0.473807
0.00672336	0.00329034		0.156295	0.20901	0.209156	0.394132	0.550348	0.5408		0.0655037	0.0900194	0.142833	0.191467	0.224047	0.24878	0.22538	0.112652	0.149003	0.207606	0.251643	0.272295	0.253048	0.179598	0.103562	0.136878	0.18807	0.216584	0.228843	0.197312	0.172482	0.0201136	0.0279465	0.0424907	0.074415	0.122936	0.122288	0.15874	0.0455784	0.0669708	0.10745	0.152583	0.198773	0.229536	0.300022	0.0572493	0.0836301	0.135135	0.180985	0.193486
0.00672336	0.000188739		0.337953	0.499996	0.494827	0.107959	0.217131	0.217513		0.0437242	0.0640809	0.110436	0.156295	0.216521	0.291912	0.344915	0.0719391	0.101202	0.157337	0.20901	0.274721	0.345474	0.383879	0.0749227	0.104688	0.16346	0.209156	0.261663	0.319081	0.352667	0.18524	0.236355	0.321002	0.394132	0.448823	0.497729	0.525134	0.302122	0.380551	0.48244	0.550348	0.609465	0.662717	0.692006	0.311849	0.390402	0.482585	0.5408	0.588057
0.00672336	0.0573615		0.355559	0.50469	0.503708	0.093359	0.257507	0.299873		0.115879	0.162572	0.248386	0.337953	0.423447	0.503317	0.546108	0.204392	0.280044	0.397716	0.499996	0.587251	0.649498	0.673384	0.20538	0.28004	0.39429	0.494827	0.580357	0.647938	0.666631	0.0305296	0.0429831	0.071259	0.107959	0.14179	0.211799	0.271592	0.0732577	0.103158	0.159711	0.217131	0.271575	0.376842	0.374053	0.0706889	0.100097	0.157898	0.217513	0.2637
0.00329034	0.000788046		0.151661	0.286435	0.2737	0.292213	0.263403	0.249289		0.140716	0.192719	0.284475	0.355559	0.409387	0.463958	0.482277	0.228638	0.307377	0.422196	0.50469	0.573203	0.632835	0.646597	0.226482	0.304285	0.417537	0.503708	0.573203	0.632835	0.646103	0.0281418	0.0403774	0.0649248	0.093359	0.128418	0.166731	0.187589	0.0885661	0.123054	0.189502	0.257507	0.314299	0.373938	0.434914	0.108418	0.149	0.224417	0.299873	0.367142
0.00329034	0.000385662		0.0894923	0.179808	0.178553	0.106522	0.189432	0.214293		0.040222	0.0590564	0.106239	0.151661	0.193531	0.241739	0.280846	0.100307	0.140662	0.223938	0.286435	0.333499	0.388895	0.412133	0.0970057	0.13893	0.21886	0.2737	0.319554	0.39151	0.429489	0.117352	0.154753	0.215999	0.292213	0.370548	0.490064	0.584147	0.102414	0.137376	0.192395	0.263403	0.334534	0.453791	0.555739	0.0987282	0.130864	0.181879	0.249289	0.316645
0.0137382	4.52035e-05		0.11046	0.240006	0.238212	0.155152	0.199415	0.19913		0.0504994	0.0639834	0.0801625	0.0894923	0.104205	0.146104	0.23072	0.0901766	0.114933	0.152598	0.179808	0.20801	0.254629	0.308085	0.0893485	0.11404	0.152427	0.178553	0.20545	0.246156	0.281722	0.0270237	0.0380871	0.0686699	0.106522	0.150569	0.213585	0.267705	0.0539608	0.077039	0.127313	0.189432	0.255271	0.343507	0.431278	0.0589957	0.0833024	0.141316	0.214293	0.251232
0.00672336	0.000385662		0.202399	0.310713	0.312621	0.109084	0.220658	0.269003		0.0519282	0.0665043	0.0910282	0.11046	0.131381	0.169126	0.22561	0.127791	0.158106	0.201404	0.240006	0.278758	0.353104	0.428008	0.13283	0.162982	0.203189	0.238212	0.279012	0.358018	0.427072	0.0465656	0.0666843	0.109963	0.155152	0.194676	0.274159	0.324437	0.0660573	0.0934913	0.143556	0.199415	0.253508	0.361959	0.42906	0.0727099	0.10216	0.154944	0.19913	0.25867
1.48735e-07	0.11721		0.277454	0.372239	0.352567	0.227067	0.323087	0.322334		0.127406	0.149089	0.183759	0.202399	0.215113	0.256889	0.301043	0.212101	0.246305	0.284902	0.310713	0.337225	0.399051	0.440425	0.210024	0.244075	0.28355	0.312621	0.341676	0.406041	0.454504	0.0296268	0.0426239	0.0729199	0.109084	0.14618	0.22096	0.277968	0.0698936	0.099249	0.157985	0.220658	0.292444	0.404875	0.501223	0.0950648	0.132368	0.202096	0.269003	0.34793
0.000788046	0.0137382		0.248377	0.330104	0.353804	0.299005	0.294232	0.28547		0.178135	0.206327	0.24549	0.277454	0.305256	0.354093	0.427158	0.264217	0.302807	0.343812	0.372239	0.397156	0.458328	0.520679	0.258913	0.297152	0.341214	0.352567	0.372698	0.429817	0.502683	0.0801346	0.109436	0.169046	0.227067	0.271168	0.358038	0.451428	0.128982	0.175353	0.256082	0.323087	0.384172	0.488885	0.568189	0.128813	0.175926	0.257281	0.322334	0.384988
2.59294e-06	0.000188739		0.060645	0.144323	0.203915	0.227171	0.254659	0.222518		0.158691	0.185156	0.219628	0.248377	0.263959	0.324856	0.414514	0.232924	0.26922	0.308512	0.330104	0.344456	0.392595	0.474027	0.243141	0.281042	0.322826	0.353804	0.440047	0.537534	0.655453	0.112775	0.15249	0.227729	0.299005	0.385469	0.514266	0.608299	0.109696	0.150469	0.223599	0.294232	0.377535	0.486175	0.572224	0.107696	0.148183	0.220385	0.28547	0.367516
4.52035e-05	0.00672336		0.121905	0.281873	0.312601	0.169831	0.131295	0.157559		0.0176336	0.0258693	0.0439379	0.060645	0.0686977	0.0871907	0.101654	0.0503005	0.0712648	0.111131	0.144323	0.160796	0.191957	0.2399	0.0831858	0.114005	0.16723	0.203915	0.227803	0.280752	0.330548	0.0918374	0.124206	0.178701	0.227171	0.261687	0.351752	0.457893	0.102849	0.13678	0.198726	0.254659	0.299845	0.383558	0.453198	0.0808769	0.121493	0.176308	0.222518	0.252518
0.000788046	4.52035e-05		0.103333	0.185201	0.200872	0.227166	0.252571	0.23714		0.0545351	0.0721283	0.101426	0.121905	0.116488	0.121376	0.139789	0.141799	0.182836	0.240372	0.281873	0.300573	0.350551	0.382491	0.159237	0.204463	0.26612	0.312601	0.340503	0.40266	0.445581	0.0673468	0.0883837	0.127767	0.169831	0.227345	0.309288	0.403647	0.0481337	0.0630632	0.090507	0.131295	0.174427	0.237604	0.310618	0.0569294	0.0749401	0.115513	0.157559	0.238131
0.000188739	0.00329034		0.108807	0.282124	0.272235	0.282865	0.443449	0.440522		0.0465856	0.0620444	0.0858923	0.103333	0.106393	0.133939	0.173649	0.0892833	0.118053	0.161884	0.185201	0.192878	0.22229	0.25124	0.0982144	0.128916	0.173282	0.200872	0.196722	0.206971	0.230454	0.09283	0.123299	0.181801	0.227166	0.270959	0.341033	0.41503	0.095786	0.128808	0.198449	0.252571	0.300785	0.385067	0.464745	0.0917049	0.123009	0.184846	0.23714	0.290194
0.00161026	9.23671e-05		0.139738	0.214697	0.264122	0.313943	0.459857	0.46578		0.0437956	0.0594202	0.0841411	0.108807	0.112685	0.124546	0.140491	0.120383	0.161662	0.227751	0.282124	0.324442	0.393061	0.454842	0.129158	0.17066	0.225603	0.272235	0.313462	0.357263	0.422483	0.122537	0.15938	0.221795	0.282865	0.32992	0.416008	0.484392	0.237648	0.29714	0.3797	0.443449	0.492392	0.570538	0.630691	0.242925	0.301777	0.380474	0.440522	0.500182
0.00329034	0.00329034		0.225218	0.295376	0.307531	0.272704	0.416966	0.430131		0.0571061	0.0758478	0.112783	0.139738	0.163201	0.187534	0.222245	0.112737	0.146764	0.192951	0.214697	0.2354	0.280269	0.325147	0.136888	0.176847	0.228714	0.264122	0.291187	0.392329	0.478709	0.166728	0.20412	0.258997	0.313943	0.377495	0.467894	0.529404	0.271833	0.328962	0.399254	0.459857	0.552292	0.674251	0.720328	0.274601	0.33197	0.40508	0.46578	0.552107
0.00329034	0.239503		0.154039	0.309123	0.304574	0.289705	0.362054	0.345861		0.0954137	0.125184	0.179525	0.225218	0.251759	0.317127	0.378436	0.169603	0.216493	0.269808	0.295376	0.315629	0.386574	0.449019	0.182461	0.231272	0.283235	0.307531	0.327598	0.396944	0.460502	0.112971	0.150375	0.213941	0.272704	0.339059	0.420592	0.5132	0.187792	0.246825	0.336046	0.416966	0.515317	0.637916	0.71876	0.187618	0.247335	0.338993	0.430131	0.555319
0.000788046	0.0137382		0.198545	0.318549	0.314668	-0.00100919	-0.0303784	-0.0149717		0.0714353	0.0935744	0.131228	0.154039	0.148905	0.152195	0.165484	0.174444	0.222979	0.280806	0.309123	0.323968	0.369955	0.430499	0.175271	0.222065	0.277054	0.304574	0.320169	0.332995	0.394487	0.122842	0.160329	0.226307	0.289705	0.336369	0.374792	0.415645	0.173162	0.223825	0.299976	0.362054	0.421225	0.481683	0.559124	0.181944	0.232852	0.291116	0.345861	0.407118
0.0137382	0.00161026		0.185935	0.28808	0.276748	0.318057	0.436846	0.428491		0.110805	0.139196	0.179629	0.198545	0.194345	0.192899	0.188359	0.199921	0.247619	0.296242	0.318549	0.321484	0.353937	0.397808	0.198603	0.24526	0.292722	0.314668	0.315767	0.339232	0.386241	-0.00012021	0.00113702	-0.00177703	-0.00100919	0.00753866	0.029726	0.0783169	-0.0067669	-0.00939701	-0.0212847	-0.0303784	-0.0364418	-0.0351845	0.00785254	-0.00774807	-0.00692537	-0.00944872	-0.0149717	0.00157429
0.00329034	5.29832e-06		0.333754	0.465588	0.464282	0.238866	0.417899	0.423918		0.100716	0.127373	0.163024	0.185935	0.195914	0.228373	0.238767	0.171327	0.211185	0.257462	0.28808	0.301471	0.342472	0.399629	0.16777	0.206325	0.246109	0.276748	0.309028	0.350152	0.40988	0.178454	0.215683	0.274839	0.318057	0.362589	0.388993	0.413528	0.281032	0.335398	0.399932	0.436846	0.474989	0.516151	0.557363	0.277437	0.331568	0.394707	0.428491	0.444307
0.000385662	0.000788046		0.324096	0.436132	0.444613	0.0916738	0.13856	0.147021		0.200336	0.242116	0.296532	0.333754	0.346346	0.41028	0.490727	0.308452	0.367749	0.428784	0.465588	0.483584	0.555874	0.617952	0.307563	0.367258	0.426829	0.464282	0.47904	0.551222	0.620982	0.0902189	0.124163	0.186242	0.238866	0.276758	0.337609	0.410988	0.189481	0.253467	0.347719	0.417899	0.483134	0.562064	0.631327	0.193684	0.259307	0.354777	0.423918	0.487307
0.000188739	2.04336e-09		0.259834	0.481963	0.481675	0.380823	0.468544	0.469289		0.192713	0.232487	0.286462	0.324096	0.336412	0.398463	0.463134	0.289881	0.344542	0.401171	0.436132	0.465183	0.525607	0.585029	0.296238	0.351244	0.407307	0.444613	0.475538	0.531004	0.571901	0.0310226	0.0419998	0.0716864	0.0916738	0.12071	0.179781	0.240434	0.0502228	0.0703687	0.108677	0.13856	0.175916	0.252667	0.285316	0.0614073	0.0846297	0.114241	0.147021	0.191064
4.52035e-05	2.21222e-05		0.0444512	0.0837677	0.075371	0.246529	0.373648	0.454064		0.136212	0.175255	0.231433	0.259834	0.26526	0.30463	0.354881	0.272818	0.344594	0.431703	0.481963	0.52128	0.608767	0.66995	0.273891	0.343408	0.431171	0.481675	0.519167	0.613294	0.67948	0.159756	0.213268	0.304408	0.380823	0.445908	0.533062	0.587965	0.228189	0.299157	0.401468	0.468544	0.520058	0.589479	0.617436	0.231579	0.302759	0.401829	0.469289	0.520438
2.21222e-05	9.23671e-05		0.0729879	0.251778	0.266813	0.209214	0.400391	0.45314		0.0109769	0.0162244	0.0229151	0.0444512	0.0632232	0.0410993	-0.0103719	0.0285916	0.0402757	0.0603824	0.0837677	0.104676	0.0938334	0.0740746	0.0274046	0.0335165	0.0520504	0.075371	0.0895406	0.0926317	0.0927041	0.087717	0.121944	0.188546	0.246529	0.300995	0.348482	0.379921	0.157938	0.213821	0.304014	0.373648	0.439512	0.476966	0.498998	0.195981	0.264969	0.371142	0.454064	0.532709
9.23671e-05	9.23671e-05		0.130232	0.244672	0.253869	0.0903344	0.136874	0.163753		0.0296531	0.0390446	0.0571664	0.0729879	0.0805014	0.0921995	0.0889203	0.130573	0.168804	0.219974	0.251778	0.269369	0.269726	0.278097	0.14175	0.182958	0.236957	0.266813	0.279064	0.277042	0.279081	0.0662851	0.0922341	0.152459	0.209214	0.257168	0.299207	0.341577	0.159436	0.219096	0.320322	0.400391	0.471883	0.53766	0.58524	0.184854	0.253317	0.365923	0.45314	0.529099
0.00672336	0.0573615		0.176414	0.295586	0.285709	0.0606643	0.188736	0.244333		0.0584113	0.0779611	0.110277	0.130232	0.145248	0.136072	0.159739	0.132518	0.171288	0.221484	0.244672	0.246734	0.241949	0.262717	0.139546	0.180466	0.231032	0.253869	0.261429	0.269036	0.300539	0.0308469	0.0448224	0.0684327	0.0903344	0.104551	0.128322	0.178689	0.0471038	0.0665534	0.103186	0.136874	0.160258	0.170097	0.185487	0.0635548	0.0874268	0.127302	0.163753	0.201278
0.00672336	0.00329034		0.212488	0.329895	0.325168	0.179397	0.194784	0.199855		0.0981116	0.123709	0.159512	0.176414	0.180682	0.192516	0.258315	0.182215	0.225163	0.272314	0.295586	0.310746	0.335737	0.393634	0.178136	0.219899	0.263845	0.285709	0.305629	0.329866	0.362489	0.0190044	0.0264521	0.0412979	0.0606643	0.0785581	0.0935437	0.137273	0.0743694	0.0999479	0.145672	0.188736	0.215984	0.235695	0.23585	0.102376	0.136333	0.193096	0.244333	0.262073
0.0137382	0.00161026		0.170797	0.273739	0.26846	0.200839	0.20634	0.189796		0.118752	0.145846	0.184721	0.212488	0.237807	0.286813	0.336373	0.202117	0.244281	0.292571	0.329895	0.377093	0.447616	0.486806	0.202117	0.244281	0.289914	0.325168	0.37352	0.430132	0.461001	0.0867826	0.111768	0.149484	0.179397	0.202652	0.207898	0.225046	0.112596	0.14243	0.176285	0.194784	0.199461	0.175262	0.171177	0.108314	0.137348	0.171076	0.199855	0.212395
0.00161026	1e-09		0.154098	0.210513	0.209743	0.10419	0.199896	0.196409		0.0693816	0.0913648	0.129949	0.170797	0.213225	0.300338	0.376507	0.139925	0.178992	0.229128	0.273739	0.318813	0.408312	0.473012	0.138366	0.176533	0.223446	0.26846	0.31029	0.393922	0.45751	0.0977836	0.119664	0.159083	0.200839	0.225439	0.25924	0.325117	0.125602	0.151996	0.184516	0.20634	0.216443	0.216125	0.21667	0.119994	0.146736	0.170358	0.189796	0.192993
0.000385662	0.239503		0.12503	0.175373	0.171787	0.086376	0.0681561	0.0683688		0.0783769	0.098225	0.130801	0.154098	0.174834	0.231927	0.281214	0.126279	0.154657	0.18651	0.210513	0.228455	0.260107	0.276582	0.121238	0.149088	0.18541	0.209743	0.227233	0.264657	0.277754	0.0413754	0.0553697	0.0813162	0.10419	0.134599	0.188254	0.213022	0.0921805	0.123467	0.16689	0.199896	0.233057	0.259309	0.234269	0.0970793	0.129857	0.168337	0.196409	0.194742
0.00329034	0.000385662		0.130215	0.202664	0.174452	0.076478	0.0436342	0.0531472		0.0496562	0.0659961	0.0978693	0.12503	0.13045	0.15721	0.218875	0.0819706	0.108763	0.148481	0.175373	0.19158	0.234848	0.27685	0.0853668	0.112582	0.141905	0.171787	0.180299	0.231643	0.225287	0.038842	0.0505792	0.0678321	0.086376	0.101843	0.121007	0.163196	0.0408252	0.0518448	0.0671024	0.0681561	0.0600367	0.0420543	0.0450326	0.0491045	0.0615715	0.0669604	0.0683688	0.069886
0.00161026	0.000788046		0.178779	0.452566	0.460149	0.0298746	0.0685803	0.0662625		0.0488615	0.0654037	0.0936922	0.130215	0.159237	0.184694	0.211304	0.0961735	0.127107	0.171253	0.202664	0.237747	0.295363	0.317424	0.0863565	0.11514	0.151843	0.174452	0.201254	0.256514	0.269946	0.0308026	0.0423763	0.0577165	0.076478	0.105775	0.154092	0.206856	0.0186678	0.0240562	0.0329753	0.0436342	0.0471933	0.0572273	0.0838821	0.0161832	0.0225882	0.0305733	0.0531472	0.0811287
0.00161026	1.08264e-05		0.306645	0.532915	0.53948	0.0882189	0.303739	0.324792		0.0627267	0.0880212	0.134324	0.178779	0.205182	0.226466	0.26476	0.198777	0.268393	0.377446	0.452566	0.518656	0.578815	0.645287	0.20402	0.275667	0.385843	0.460149	0.527649	0.589682	0.652421	0.0108548	0.0150728	0.0202696	0.0298746	0.0452973	0.0666355	0.0804927	0.0268738	0.0372808	0.0549958	0.0685803	0.0906649	0.148657	0.196542	0.028234	0.0394844	0.0539379	0.0662625	0.0742632
0.00161026	3.0392e-07		0.337663	0.550004	0.559365	0.0271758	0.0682822	0.0942587		0.153013	0.19147	0.258701	0.306645	0.327376	0.369676	0.406837	0.307424	0.380099	0.473352	0.532915	0.568818	0.655983	0.721618	0.318444	0.388279	0.484631	0.53948	0.572846	0.660739	0.718516	0.0354825	0.0482295	0.0678829	0.0882189	0.0969491	0.137032	0.208564	0.145062	0.187552	0.24829	0.303739	0.355792	0.397958	0.463294	0.171966	0.217941	0.277787	0.324792	0.373
0.00161026	0.000188739		0.0787247	0.195798	0.164328	0.0968711	0.159285	0.154783		0.169321	0.214549	0.284245	0.337663	0.382692	0.426934	0.479663	0.307349	0.388577	0.488808	0.550004	0.600749	0.655512	0.70915	0.317171	0.399561	0.500983	0.559365	0.6085	0.661909	0.710799	0.000733473	0.00237963	0.00940905	0.0271758	0.0514546	0.0771164	0.1129	0.026508	0.0370208	0.0533292	0.0682822	0.0901659	0.134953	0.174536	0.0552112	0.071983	0.0907855	0.0942587	0.113936
0.00161026	0.00161026		0.0522696	0.14519	0.197613	0.045447	0.0472866	0.0522002		0.0237315	0.0350673	0.0558199	0.0787247	0.101688	0.115405	0.133283	0.0846769	0.114406	0.16132	0.195798	0.233565	0.270415	0.300366	0.0632996	0.098622	0.13099	0.164328	0.197952	0.222581	0.204461	0.034498	0.0479182	0.0720731	0.0968711	0.117616	0.173939	0.219029	0.0554033	0.0774509	0.119358	0.159285	0.197268	0.26861	0.32787	0.0530639	0.0737187	0.112256	0.154783	0.2069
0.00161026	0.00161026		0.145111	0.378209	0.304582	0.320657	0.316768	0.311868		0.018026	0.022449	0.0347688	0.0522696	0.0637579	0.055737	0.0731828	0.0474806	0.0652512	0.102348	0.14519	0.190841	0.242055	0.275692	0.0649945	0.0900578	0.141847	0.197613	0.25484	0.326225	0.339706	0.0191013	0.0267136	0.0406546	0.045447	0.0553451	0.0673406	0.0885579	0.0254342	0.0319007	0.0436446	0.0472866	0.0511799	0.0596687	0.0592215	0.0220115	0.0370448	0.0453447	0.0522002	0.0398798
0.000788046	2.59294e-06		0.117508	0.187161	0.192792	0.339133	0.486991	0.492023		0.0607587	0.0801175	0.111729	0.145111	0.167255	0.182837	0.184392	0.160449	0.211297	0.293696	0.378209	0.441364	0.54266	0.593375	0.131062	0.174812	0.253329	0.304582	0.361015	0.479223	0.49766	0.222946	0.253726	0.287952	0.320657	0.35164	0.389692	0.394606	0.229991	0.260521	0.289788	0.316768	0.343408	0.378958	0.388023	0.227881	0.258001	0.284612	0.311868	0.339253
1.26896e-06	0.0137382		0.24008	0.36355	0.413376	0.201014	0.366108	0.386498		0.0405221	0.0546345	0.0863135	0.117508	0.145944	0.175172	0.186665	0.0750752	0.101156	0.149757	0.187161	0.223896	0.276398	0.273658	0.0859359	0.119624	0.167353	0.192792	0.233881	0.291907	0.294537	0.15074	0.197362	0.272448	0.339133	0.389201	0.449528	0.456828	0.263552	0.336748	0.427247	0.486991	0.533641	0.562282	0.547243	0.27192	0.345779	0.43469	0.492023	0.472336
0.000788046	4.52035e-05		0.195396	0.408296	0.428677	0.185145	0.221414	0.196804		0.135679	0.158202	0.193387	0.24008	0.286235	0.34082	0.403639	0.216577	0.251901	0.305776	0.36355	0.421375	0.505052	0.565659	0.245443	0.284828	0.352174	0.413376	0.479912	0.550972	0.603928	0.0777122	0.104731	0.152141	0.201014	0.238392	0.239844	0.205747	0.174251	0.22978	0.308278	0.366108	0.411392	0.410403	0.371514	0.188708	0.246966	0.326545	0.386498	0.42994
0.000188739	2.59294e-06		0.235898	0.37031	0.356035	0.21839	0.287553	0.296501		0.112881	0.133046	0.165192	0.195396	0.222814	0.260959	0.317094	0.276295	0.320196	0.366991	0.408296	0.464164	0.529622	0.584119	0.294591	0.340201	0.386617	0.428677	0.487599	0.555773	0.613798	0.0560436	0.0794227	0.131164	0.185145	0.23985	0.322193	0.340604	0.0786816	0.108699	0.166443	0.221414	0.275933	0.358994	0.423384	0.0732027	0.101007	0.1494	0.196804	0.250863
0.000788046	0.00329034		0.30378	0.440433	0.437329	0.117756	0.185137	0.235403		0.161037	0.183871	0.213769	0.235898	0.252345	0.278161	0.352497	0.271895	0.307711	0.343527	0.37031	0.405778	0.447812	0.493556	0.25917	0.293767	0.328227	0.356035	0.39597	0.398603	0.459538	0.157248	0.181363	0.200419	0.21839	0.236477	0.272296	0.284088	0.212013	0.244202	0.266901	0.287553	0.308697	0.342919	0.353518	0.221061	0.25439	0.276941	0.296501	0.31701
0.00161026	0.000788046		0.164782	0.28137	0.333885	0.202591	0.343473	0.336512		0.199647	0.234676	0.275833	0.30378	0.325573	0.372172	0.428318	0.312135	0.363229	0.410714	0.440433	0.472837	0.536082	0.592932	0.310668	0.361404	0.406486	0.437329	0.487994	0.586746	0.658222	0.0811934	0.102286	0.116472	0.117756	0.126035	0.148596	0.164397	0.124899	0.155964	0.181144	0.185137	0.190074	0.210234	0.216147	0.145175	0.181788	0.217308	0.235403	0.253523
2.59294e-06	0.00161026		0.143506	0.361092	0.392074	0.0816133	0.169443	0.157142		0.0575834	0.0789434	0.126749	0.164782	0.187045	0.228017	0.275881	0.113937	0.154186	0.225229	0.28137	0.324695	0.408528	0.474798	0.141301	0.191673	0.268875	0.333885	0.382315	0.482462	0.549611	0.129321	0.161566	0.198608	0.202591	0.211533	0.25744	0.302758	0.243076	0.299527	0.345714	0.343473	0.359198	0.406726	0.450055	0.245798	0.303346	0.346671	0.336512	0.350314
3.56225e-08	0.0137382		0.24268	0.411105	0.421326	0.213677	0.368142	0.360969		0.0575822	0.0743107	0.111513	0.143506	0.158308	0.212848	0.249854	0.178224	0.227296	0.30185	0.361092	0.422307	0.534885	0.61768	0.196814	0.251476	0.331916	0.392074	0.457616	0.569105	0.657414	0.0487524	0.0634412	0.0764425	0.0816133	0.100602	0.144955	0.15975	0.1222	0.156707	0.174986	0.169443	0.183562	0.210717	0.242307	0.124392	0.15956	0.174707	0.157142	0.168818
0.0137382	0.000788046		0.314939	0.388555	0.333974	0.401319	0.476456	0.477825		0.132619	0.163	0.209254	0.24268	0.263993	0.276956	0.317718	0.237369	0.289746	0.357933	0.411105	0.475005	0.562278	0.643063	0.239069	0.291371	0.358957	0.421326	0.491974	0.575436	0.648692	0.101568	0.133484	0.180348	0.213677	0.216117	0.273793	0.316097	0.218172	0.279042	0.347776	0.368142	0.360403	0.3859	0.417426	0.215857	0.279688	0.344154	0.360969	0.343576
0.00329034	1		0.267607	0.40257	0.400553	0.479772	0.680759	0.682512		0.212514	0.240993	0.283036	0.314939	0.334275	0.366893	0.416803	0.279388	0.316832	0.360948	0.388555	0.416909	0.475055	0.554094	0.25525	0.276566	0.311361	0.333974	0.371477	0.474392	0.532496	0.234336	0.283861	0.340551	0.401319	0.450907	0.530486	0.619554	0.308117	0.370458	0.43073	0.476456	0.506722	0.560988	0.621708	0.304804	0.37005	0.430605	0.477825	0.50915
0.00329034	0.000385662		0.336805	0.52185	0.515371	0.186875	0.144524	0.168231		0.175791	0.203702	0.242288	0.267607	0.285926	0.313341	0.353083	0.263173	0.303495	0.35821	0.40257	0.442584	0.508452	0.551612	0.261797	0.302031	0.356287	0.400553	0.441542	0.513007	0.557358	0.324588	0.371126	0.447332	0.479772	0.466363	0.485286	0.552078	0.488338	0.553525	0.645411	0.680759	0.684726	0.721922	0.757302	0.49365	0.558959	0.64849	0.682512	0.686964
0.00329034	0.48939		0.146802	0.319784	0.339257	0.183205	0.35334	0.356695		0.214617	0.254705	0.310678	0.336805	0.348272	0.377241	0.437851	0.3453	0.406016	0.478035	0.52185	0.567124	0.642609	0.689061	0.337926	0.395615	0.467699	0.515371	0.562424	0.641541	0.687342	0.0609967	0.0847857	0.134706	0.186875	0.237795	0.311639	0.37039	0.0472385	0.0648078	0.105872	0.144524	0.179279	0.210187	0.245519	0.055063	0.0761269	0.120658	0.168231	0.223682
4.52035e-05	0.48939		0.15856	0.329271	0.349669	0.283547	0.213247	0.266518		0.0460744	0.0638679	0.100877	0.146802	0.195701	0.243473	0.299418	0.123589	0.168666	0.247701	0.319784	0.398381	0.488674	0.557497	0.147551	0.197859	0.272414	0.339257	0.420647	0.514963	0.568555	0.0642999	0.0882175	0.137222	0.183205	0.219675	0.219334	0.190273	0.148184	0.198919	0.286133	0.35334	0.405824	0.449033	0.46239	0.160578	0.213753	0.296773	0.356695	0.407433
0.000188739	0.00672336		0.0769069	0.26145	0.313793	0.278429	0.165519	0.26629		0.0481887	0.067746	0.109936	0.15856	0.199531	0.235083	0.257072	0.121023	0.167807	0.251789	0.329271	0.403025	0.509854	0.591448	0.134381	0.185143	0.273363	0.349669	0.425693	0.536194	0.612088	0.173936	0.197637	0.236453	0.283547	0.334999	0.417274	0.487235	0.133161	0.149999	0.176811	0.213247	0.255069	0.324372	0.387833	0.163631	0.185868	0.230116	0.266518	0.326237
2.21222e-05	0.11721		0.103583	0.26243	0.327805	0.117941	0.159964	0.146742		0.0193954	0.0287951	0.0515286	0.0769069	0.109154	0.143473	0.13897	0.0922146	0.127926	0.199385	0.26145	0.319291	0.426048	0.528759	0.11699	0.161832	0.246204	0.313793	0.383347	0.502028	0.594064	0.0936172	0.123519	0.18368	0.278429	0.389903	0.486567	0.547019	0.0584201	0.0770551	0.114243	0.165519	0.215614	0.293006	0.361578	0.0921284	0.120348	0.176734	0.26629	0.375968
0.000385662	0.00672336		0.0614765	0.297065	0.369432	0.218255	0.200065	0.213846		0.0357151	0.0488049	0.0761101	0.103583	0.137791	0.182805	0.196387	0.0922683	0.128957	0.197034	0.26243	0.317557	0.387135	0.383445	0.117721	0.162278	0.248904	0.327805	0.370726	0.446367	0.414803	0.0409004	0.0542565	0.0906243	0.117941	0.147314	0.191349	0.203719	0.0813032	0.105783	0.138661	0.159964	0.17524	0.185896	0.166623	0.0735491	0.0976805	0.130276	0.146742	0.159348
0.00672336	0.0137382		0.0804952	0.362355	0.394352	0.138875	0.204136	0.181925		0.0252448	0.0348745	0.0488098	0.0614765	0.0832888	0.084192	0.0893245	0.118022	0.161912	0.238235	0.297065	0.343037	0.408556	0.473857	0.172668	0.231711	0.311853	0.369432	0.438711	0.527078	0.605102	0.101388	0.128496	0.18419	0.218255	0.243165	0.265869	0.277246	0.119575	0.147851	0.181579	0.200065	0.216876	0.22453	0.212474	0.113192	0.138783	0.182131	0.213846	0.234095
0.00672336	0.00161026		0.149443	0.22379	0.220509	0.485665	0.559649	0.558359		0.0253644	0.0368545	0.0548114	0.0804952	0.0928949	0.117618	0.125668	0.147953	0.201675	0.28793	0.362355	0.431934	0.532696	0.615697	0.170805	0.231128	0.322721	0.394352	0.466694	0.563626	0.635057	0.0395658	0.0558568	0.0940046	0.138875	0.171046	0.213718	0.250744	0.0944651	0.122891	0.168964	0.204136	0.226688	0.234811	0.203318	0.0898998	0.116861	0.15514	0.181925	0.186846
1.26896e-06	0.00161026		0.225301	0.363972	0.352512	0.400239	0.474369	0.470568		0.0679421	0.0859706	0.115127	0.149443	0.181782	0.219119	0.248475	0.124923	0.155897	0.19786	0.22379	0.246389	0.282217	0.325167	0.124964	0.154834	0.194951	0.220509	0.22344	0.251658	0.265946	0.304421	0.345684	0.419292	0.485665	0.53143	0.60087	0.676297	0.387257	0.437133	0.511096	0.559649	0.592343	0.640002	0.697	0.383255	0.432205	0.506571	0.558359	0.586623
4.52035e-05	0.0280722		0.184099	0.315273	0.357558	0.389037	0.491855	0.430811		0.118389	0.144229	0.18481	0.225301	0.254481	0.295308	0.343311	0.242201	0.288912	0.335178	0.363972	0.393609	0.441485	0.476579	0.245785	0.292234	0.336281	0.352512	0.393764	0.428849	0.466556	0.286214	0.322967	0.365696	0.400239	0.440771	0.466137	0.517724	0.369932	0.415116	0.454762	0.474369	0.492691	0.50047	0.552106	0.362181	0.406729	0.446222	0.470568	0.467394
0.00329034	0.000788046		0.16492	0.281083	0.286511	0.356952	0.457016	0.447927		0.0923456	0.11468	0.149353	0.184099	0.21939	0.272956	0.307048	0.19616	0.238451	0.284159	0.315273	0.345168	0.384361	0.430152	0.221196	0.268483	0.319098	0.357558	0.411421	0.460939	0.485368	0.203334	0.255923	0.336547	0.389037	0.431411	0.482028	0.551868	0.276438	0.344724	0.436467	0.491855	0.542431	0.61638	0.666723	0.239185	0.298857	0.379652	0.430811	0.509234
0.000385662	0.00329034		0.197591	0.359056	0.332304	0.127907	0.0886634	0.106024		0.0794761	0.0998306	0.133119	0.16492	0.197978	0.240204	0.308529	0.183207	0.220304	0.257478	0.281083	0.311905	0.371874	0.422397	0.185256	0.222491	0.257458	0.286511	0.313026	0.371866	0.420024	0.237036	0.277922	0.327117	0.356952	0.378051	0.427951	0.464901	0.304615	0.355881	0.417878	0.457016	0.487212	0.542598	0.568772	0.301986	0.352007	0.413911	0.447927	0.479229
0.000788046	0.000385662		0.227672	0.372869	0.348468	0.145612	0.23485	0.225532		0.108159	0.131872	0.165203	0.197591	0.228018	0.269641	0.309284	0.225925	0.269609	0.320549	0.359056	0.402511	0.452651	0.504634	0.226653	0.259225	0.308747	0.332304	0.376968	0.420505	0.488388	0.0460056	0.0615105	0.0900811	0.127907	0.172296	0.221758	0.257391	0.031886	0.0428335	0.0634878	0.0886634	0.105273	0.141168	0.168245	0.0338941	0.0477717	0.0724626	0.106024	0.164662
9.23671e-05	0.000788046		0.195868	0.340677	0.385311	0.18103	0.188448	0.215373		0.0758189	0.105691	0.161481	0.227672	0.297051	0.382559	0.454986	0.149312	0.205451	0.294976	0.372869	0.444295	0.523699	0.585061	0.139897	0.194014	0.277871	0.348468	0.424527	0.524828	0.641372	0.0481976	0.0685077	0.103936	0.145612	0.179958	0.208998	0.264199	0.0874084	0.12051	0.179825	0.23485	0.287666	0.323899	0.328212	0.0836136	0.116371	0.173234	0.225532	0.275287
1.08264e-05	0.00672336		0.33874	0.487794	0.49587	0.154007	0.223216	0.226163		0.0707674	0.0964143	0.1443	0.195868	0.254352	0.318058	0.372556	0.136844	0.186885	0.27	0.340677	0.406323	0.489555	0.548116	0.163517	0.222588	0.31442	0.385311	0.451696	0.517364	0.57874	0.0826775	0.105085	0.142339	0.18103	0.212606	0.256416	0.29427	0.0874721	0.111336	0.149847	0.188448	0.226702	0.277238	0.322715	0.101555	0.129614	0.173407	0.215373	0.257138
0.0280722	0.239503		0.36237	0.553708	0.559827	0.111182	0.125275	0.101019		0.160088	0.21111	0.283229	0.33874	0.381662	0.436687	0.505798	0.246623	0.321845	0.42359	0.487794	0.538413	0.6016	0.669033	0.26388	0.343275	0.437398	0.49587	0.546049	0.604419	0.680416	0.0896363	0.107871	0.132855	0.154007	0.165144	0.218069	0.29655	0.12887	0.156101	0.193765	0.223216	0.237324	0.28167	0.369268	0.138168	0.166373	0.199261	0.226163	0.25265
0.000788046	0.00329034		0.200464	0.190701	0.165299	0.199256	0.127562	0.194471		0.196046	0.24843	0.316643	0.36237	0.399292	0.433215	0.491489	0.317375	0.399493	0.497272	0.553708	0.593207	0.64373	0.710977	0.33603	0.420428	0.514702	0.559827	0.59993	0.666574	0.743819	0.0469627	0.0616959	0.0881175	0.111182	0.127668	0.112912	0.0826714	0.057076	0.0758882	0.103301	0.125275	0.147694	0.151774	0.129927	0.0508912	0.0661768	0.0946764	0.101019	0.110268
3.0392e-07	0.00161026		0.16466	0.349129	0.37238	0.40157	0.504885	0.470868		0.0896171	0.115288	0.155839	0.200464	0.241	0.295877	0.364052	0.0870329	0.111453	0.151006	0.190701	0.235032	0.292746	0.37665	0.0677205	0.0854272	0.122423	0.165299	0.189378	0.256585	0.339211	0.0595579	0.0844135	0.137863	0.199256	0.266791	0.372504	0.441858	0.0440945	0.0614289	0.0912418	0.127562	0.172583	0.26514	0.364508	0.0540999	0.0748133	0.127002	0.194471	0.269138
0.00161026	0.00329034		0.277643	0.435106	0.518217	0.266981	0.295808	0.278713		0.0895002	0.108176	0.13873	0.16466	0.191643	0.239543	0.288149	0.221185	0.263815	0.313385	0.349129	0.380953	0.45161	0.512731	0.253937	0.300302	0.348927	0.37238	0.4007	0.463552	0.521897	0.208082	0.262776	0.342716	0.40157	0.437824	0.469341	0.524901	0.288323	0.360886	0.450837	0.504885	0.535645	0.571318	0.626585	0.274534	0.343877	0.425264	0.470868	0.499826
1.74333e-08	0.00161026		0.291198	0.419788	0.431116	0.353333	0.435149	0.418285		0.1773	0.202923	0.239217	0.277643	0.312331	0.361354	0.428544	0.314014	0.355065	0.397818	0.435106	0.476435	0.55059	0.592879	0.365717	0.413986	0.463451	0.518217	0.597606	0.682229	0.725084	0.125824	0.160615	0.21838	0.266981	0.315007	0.371789	0.448758	0.157265	0.198025	0.256081	0.295808	0.329033	0.360792	0.389192	0.169675	0.212834	0.26548	0.278713	0.298165
1.26896e-06	0.000188739		0.320704	0.407216	0.42905	0.133074	0.188157	0.132262		0.18681	0.216234	0.257912	0.291198	0.313048	0.334915	0.356894	0.302515	0.345603	0.388722	0.419788	0.449816	0.493865	0.538112	0.315044	0.358116	0.400444	0.431116	0.464489	0.513351	0.556013	0.237068	0.274858	0.322717	0.353333	0.38342	0.426605	0.464595	0.298215	0.345029	0.40175	0.435149	0.466239	0.50119	0.51988	0.286948	0.331984	0.38343	0.418285	0.448583
0.0280722	1.08264e-05		0.35012	0.475334	0.470069	0.0435674	0.0625449	0.0324977		0.216785	0.250244	0.290272	0.320704	0.345509	0.384188	0.445984	0.299175	0.34239	0.382934	0.407216	0.429791	0.460886	0.518995	0.299994	0.344415	0.390698	0.42905	0.47312	0.500081	0.57256	0.0451776	0.0636372	0.1009	0.133074	0.157635	0.199025	0.247024	0.0676299	0.0936628	0.146417	0.188157	0.226912	0.29101	0.38451	0.0491666	0.0681019	0.116895	0.132262	0.159546
1.74333e-08			0.494992	0.571267	0.566641	0.0433459	0.0835395	0.121547		0.207855	0.253961	0.30875	0.35012	0.388706	0.456798	0.535196	0.296502	0.359565	0.425536	0.475334	0.522324	0.584507	0.65422	0.292051	0.353671	0.418705	0.470069	0.527406	0.586575	0.646481	0.0106383	0.0155997	0.0273188	0.0435674	0.0580346	0.0872009	0.108941	0.016312	0.0246573	0.0435183	0.0625449	0.0820577	0.123101	0.147527	0.0099774	0.014009	0.0282523	0.0324977	0.0411795
0.000385662			0.539729	0.647852	0.683175					0.334458	0.393375	0.456338	0.494992	0.528528	0.575879	0.626343	0.423918	0.492384	0.546603	0.571267	0.593716	0.629621	0.662089	0.418631	0.486393	0.54073	0.566641	0.594064	0.625781	0.655546	0.0133087	0.0192891	0.0313634	0.0433459	0.0502999	0.0618779	0.0633321	0.022674	0.0327272	0.0562476	0.0835395	0.110989	0.148142	0.169408	0.0363114	0.0512967	0.0887948	0.121547	0.175
0.00672336			0.00394867	0.0650924	0.077749					0.323692	0.3978	0.483524	0.539729	0.568918	0.586974	0.646164	0.426505	0.517578	0.604683	0.647852	0.671199	0.688474	0.723275	0.446852	0.541918	0.636304	0.683175	0.709418	0.726016	0.759772
0.00161026			0.153611	0.242547	0.227739					0.00129143	0.00265768	0.0051476	0.00394867	0.00263459	0.00757152	-0.0130098	0.0210635	0.0298766	0.0525249	0.0650924	0.0730732	0.111694	0.107207	0.0326508	0.0466262	0.0699411	0.077749	0.0882245	0.168694	0.166425
2.21222e-05			0.24057	0.343136	0.335963					0.0407391	0.0593207	0.102435	0.153611	0.205869	0.254602	0.27242	0.0880631	0.122395	0.183646	0.242547	0.302395	0.383807	0.41555	0.0818066	0.107735	0.168484	0.227739	0.290188	0.353034	0.384612
0.00329034			0.341256	0.477523	0.490029					0.0734048	0.105011	0.173201	0.24057	0.305667	0.360647	0.374491	0.12656	0.177812	0.265917	0.343136	0.419559	0.508358	0.552324	0.124587	0.17466	0.259737	0.335963	0.410798	0.496657	0.530493
0.00672336			0.264693	0.404662	0.410209					0.131625	0.179779	0.268414	0.341256	0.40691	0.44224	0.484013	0.216763	0.290514	0.400963	0.477523	0.545254	0.592983	0.625089	0.227829	0.304724	0.414908	0.490029	0.556427	0.608915	0.630504
0.00672336			0.242522	0.366929	0.364209					0.139579	0.174927	0.227632	0.264693	0.293714	0.29795	0.316565	0.249102	0.30547	0.36773	0.404662	0.437564	0.471291	0.503821	0.254357	0.311747	0.374108	0.410209	0.44349	0.476373	0.506053
0.00329034			0.362226	0.501907	0.498431					0.11832	0.151936	0.207062	0.242522	0.264569	0.294244	0.334729	0.204605	0.259272	0.328226	0.366929	0.393928	0.423394	0.447939	0.201955	0.25587	0.324348	0.364209	0.391605	0.425287	0.460698
0.000385662			0.301547	0.391728	0.384894					0.204723	0.252811	0.317006	0.362226	0.395732	0.429122	0.47261	0.320873	0.390657	0.462431	0.501907	0.531304	0.570959	0.608122	0.319486	0.388487	0.45885	0.498431	0.524332	0.565513	0.598871
0.000385662			0.205079	0.358341	0.352015					0.162198	0.20157	0.258922	0.301547	0.331707	0.355127	0.365871	0.253568	0.308622	0.364052	0.391728	0.410783	0.417848	0.414286	0.253224	0.308015	0.358428	0.384894	0.402669	0.402797	0.396353
0.000385662			0.162047	0.250839	0.231311					0.127228	0.153865	0.186991	0.205079	0.223184	0.239822	0.269758	0.243189	0.290439	0.337511	0.358341	0.379127	0.396529	0.4041	0.239061	0.283852	0.329759	0.352015	0.376253	0.400479	0.417159
0.000788046			0.176945	0.250063	0.228314					0.101035	0.119245	0.143965	0.162047	0.17456	0.221687	0.269054	0.174191	0.201248	0.231623	0.250839	0.271528	0.309437	0.33106	0.166747	0.192392	0.218504	0.231311	0.245134	0.27982	0.292972
4.52035e-05			0.137345	0.380457	0.395655					0.10415	0.125614	0.156766	0.176945	0.189595	0.243528	0.304765	0.168956	0.200627	0.234678	0.250063	0.261611	0.317433	0.363719	0.156849	0.18676	0.217029	0.228314	0.244908	0.294848	0.317848
0.00161026			0.301095	0.455613	0.45978					0.0791956	0.0998048	0.125482	0.137345	0.142676	0.176049	0.226999	0.21232	0.266138	0.335597	0.380457	0.427359	0.504024	0.590531	0.214929	0.270517	0.341091	0.395655	0.445225	0.525098	0.603279
4.17532e-09			0.141809	0.255593	0.231029					0.162274	0.200377	0.25667	0.301095	0.327634	0.366384	0.430624	0.284661	0.344776	0.409553	0.455613	0.50963	0.570365	0.631649	0.290299	0.350359	0.412339	0.45978	0.517416	0.568898	0.620258
4.52035e-05			0.130193	0.272204	0.361953					0.0703024	0.091791	0.121572	0.141809	0.164832	0.230529	0.293557	0.1223	0.159531	0.217113	0.255593	0.295853	0.375282	0.456141	0.119688	0.155329	0.191588	0.231029	0.282793	0.400953	0.532507
0.0137382			0.042817	0.0663106	0.0392899					0.0889383	0.108427	0.131302	0.130193	0.132932	0.170606	0.213406	0.171617	0.209665	0.251698	0.272204	0.29725	0.359268	0.407606	0.209286	0.256507	0.317276	0.361953	0.40754	0.500259	0.559246
0.000788046			0.270175	0.425004	0.428831					0.0228819	0.0312163	0.0385478	0.042817	0.0416772	0.022907	0.0267742	0.031849	0.0450336	0.0611753	0.0663106	0.0660368	0.0606609	0.0479136	0.0212345	0.0265864	0.0365387	0.0392899	0.0434111	0.0336442	-0.00380462
0.00329034			0.271908	0.462803	0.464877					0.142039	0.174334	0.225934	0.270175	0.292569	0.301624	0.311015	0.278834	0.333307	0.389699	0.425004	0.444729	0.461669	0.465696	0.278822	0.33269	0.389815	0.428831	0.450859	0.469461	0.464967
0.00672336			0.204974	0.398683	0.402966					0.15528	0.19203	0.238796	0.271908	0.297687	0.312856	0.309186	0.29725	0.361302	0.426632	0.462803	0.48785	0.498071	0.488746	0.299421	0.364875	0.429317	0.464877	0.487118	0.493236	0.474657
1.48735e-07			0.153395	0.362864	0.360777					0.0848613	0.114031	0.166157	0.204974	0.231187	0.247294	0.233782	0.204374	0.267391	0.348777	0.398683	0.434162	0.471716	0.463008	0.20849	0.27152	0.354874	0.402966	0.436642	0.467205	0.458768
0.00329034			0.103644	0.234363	0.221733					0.0716454	0.0952408	0.130648	0.153395	0.167621	0.183989	0.2076	0.186606	0.243574	0.318759	0.362864	0.406398	0.460436	0.485747	0.18668	0.242797	0.31825	0.360777	0.395686	0.451546	0.475322
0.0137382			0.0827223	0.193143	0.20562					0.0361746	0.0512757	0.0761545	0.103644	0.115376	0.137439	0.140665	0.0949445	0.131805	0.191639	0.234363	0.27501	0.315683	0.336375	0.0922029	0.125242	0.172839	0.221733	0.273178	0.339609	0.340839
3.0392e-07			0.0972184	0.302982	0.295793					0.0325595	0.0455312	0.0713498	0.0827223	0.0938801	0.0893299	0.135988	0.0795053	0.11121	0.164209	0.193143	0.225993	0.26525	0.319074	0.0881301	0.122043	0.177559	0.20562	0.237135	0.24942	0.286901
0.000188739			-0.00282029	0.118676	0.138882					0.0480111	0.0637352	0.0889494	0.0972184	0.102031	0.120941	0.139542	0.147372	0.194865	0.261083	0.302982	0.341394	0.380394	0.382707	0.147372	0.193325	0.252766	0.295793	0.336778	0.37226	0.372958
0.00329034			0.104375	0.158968	0.164875					0.0253534	0.0304899	0.0294234	-0.00282029	-0.0386742	-0.112184	-0.129201	0.115037	0.139713	0.147558	0.118676	0.0760957	0.0119033	0.00532856	0.12273	0.149089	0.159497	0.138882	0.108657	0.0571896	0.0475005
9.23671e-05			0.142944	0.274293	0.263448					0.0731987	0.0980167	0.122511	0.104375	0.0498318	-0.0251964	-0.0457737	0.137222	0.178639	0.204941	0.158968	0.0725643	-0.0380801	-0.02217	0.139017	0.180757	0.211503	0.164875	0.0880072	-0.0132798	0.00924484
0.000385662			0.38616	0.439161	0.429252					0.0978609	0.126553	0.152295	0.142944	0.123586	0.0830234	0.0685865	0.204687	0.261675	0.30699	0.274293	0.199444	0.12088	0.102306	0.207933	0.264764	0.306215	0.263448	0.17578	0.112658	0.0968476
3.0392e-07			0.487227	0.544493	0.544355					0.300704	0.350631	0.389959	0.38616	0.363947	0.310272	0.263477	0.378931	0.436342	0.464274	0.439161	0.396209	0.301253	0.230818	0.375034	0.431709	0.457019	0.429252	0.383612	0.280039	0.215375
0.00329034			0.0602574	0.114385	0.114704					0.442943	0.489001	0.507536	0.487227	0.478674	0.46134	0.424999	0.497957	0.548508	0.564616	0.544493	0.533102	0.506163	0.462778	0.49871	0.549134	0.564209	0.544355	0.5326	0.501544	0.455892
4.52035e-05			0.12033	0.215944	0.200972					0.0250018	0.0347924	0.0482889	0.0602574	0.0457118	0.0832049	0.11176	0.0580984	0.080149	0.112928	0.114385	0.0884097	0.0910782	0.146613	0.0733381	0.0990379	0.131078	0.114704	0.0853329	0.0543571	0.0864552
0.00161026			0.090583	0.0830662	0.101987					0.0335762	0.0492702	0.0835107	0.12033	0.156595	0.196143	0.27086	0.0796694	0.109285	0.164038	0.215944	0.262491	0.28378	0.311595	0.0764088	0.105032	0.153529	0.200972	0.245143	0.244107	0.246962
0.00161026			0.0559664	0.195839	0.192368					0.021616	0.0311755	0.0579989	0.090583	0.0935907	0.0970602	0.0903779	0.0381297	0.0511236	0.0758173	0.0830662	0.0691273	0.0443579	0.071762	0.0454041	0.0626264	0.0871113	0.101987	0.122095	0.122598	0.158189
0.00329034			0.0829948	0.266827	0.27914					0.0308342	0.0424021	0.0581948	0.0559664	0.060766	0.0530044	0.0445647	0.0931429	0.128294	0.174236	0.195839	0.216399	0.253922	0.27587	0.0935827	0.128085	0.171352	0.192368	0.196213	0.208208	0.23145
0.00672336			0.265518	0.393817	0.391933					0.0233467	0.0334676	0.0565502	0.0829948	0.110861	0.114656	0.137139	0.102247	0.141811	0.214369	0.266827	0.302794	0.349014	0.417056	0.11179	0.155131	0.228511	0.27914	0.323012	0.374858	0.423321
0.000385662			0.382158	0.517998	0.511775					0.182117	0.219563	0.254739	0.265518	0.268079	0.295867	0.346086	0.28643	0.342042	0.383638	0.393817	0.400009	0.428745	0.458097	0.287256	0.34145	0.381343	0.391933	0.395552	0.419927	0.443444
3.56225e-08			0.350011	0.49397	0.488643					0.17409	0.229083	0.320125	0.382158	0.423891	0.488504	0.554876	0.273962	0.355209	0.459289	0.517998	0.563051	0.623418	0.665927	0.273365	0.354477	0.459289	0.511775	0.543898	0.608417	0.648305
0.00329034			0.426136	0.526374	0.523629					0.165353	0.218507	0.301057	0.350011	0.379482	0.419737	0.445109	0.264719	0.343284	0.442071	0.49397	0.534229	0.582836	0.613331	0.261313	0.339139	0.436748	0.488643	0.538669	0.592663	0.602373
0.000788046			0.664001	0.719288	0.719749					0.214194	0.280017	0.371633	0.426136	0.423597	0.421976	0.435282	0.289083	0.374187	0.474823	0.526374	0.533967	0.539933	0.541134	0.287598	0.371371	0.470064	0.523629	0.548205	0.56491	0.556814
4.52035e-05			0.193216	0.236023	0.224684					0.450175	0.532415	0.620091	0.664001	0.6773	0.670143	0.679265	0.504703	0.595115	0.680886	0.719288	0.732496	0.728436	0.731974	0.506163	0.597148	0.682276	0.719749	0.733056	0.725155	0.726496
3.0392e-07			0.280464	0.345154	0.353666					0.264237	0.29518	0.277627	0.193216	0.121498	0.023679	-0.0290658	0.313489	0.349837	0.329906	0.236023	0.143782	0.0105972	-0.0548797	0.314651	0.35078	0.328264	0.224684	0.124596	-0.00994001	-0.0750636
0.00329034			0.382159	0.452611	0.456605					0.316098	0.359506	0.363848	0.280464	0.154384	0.0332127	-0.0144761	0.387213	0.438052	0.439904	0.345154	0.202611	0.0364486	-0.032367	0.39288	0.444235	0.446571	0.353666	0.211867	0.0431812	-0.0294414
3.0392e-07			0.45705	0.602272	0.608084					0.360193	0.412218	0.437238	0.382159	0.299607	0.207437	0.191162	0.427531	0.486929	0.511908	0.452611	0.35144	0.216202	0.176262	0.42773	0.487902	0.513805	0.456605	0.355384	0.219698	0.181394
4.52035e-05			-0.0181307	-0.0630929	-0.015305					0.334763	0.377482	0.435079	0.45705	0.474082	0.468904	0.497154	0.464337	0.519735	0.584577	0.602272	0.597998	0.603241	0.61818	0.471572	0.527639	0.591839	0.608084	0.592528	0.595387	0.618284
0.00672336			0.266265	0.47953	0.509714					-0.000902225	1.00736e-05	-0.00549416	-0.0181307	-0.0469819	-0.0941813	-0.134127	0.0141476	0.0172723	-0.0110211	-0.0630929	-0.108236	-0.147597	-0.162029	0.0421356	0.0513599	0.0327017	-0.015305	-0.0381056	-0.0527684	-0.0606322
0.000188739			0.145572	0.241945	0.235506					0.128704	0.167877	0.228475	0.266265	0.292803	0.358607	0.43125	0.256179	0.326827	0.420349	0.47953	0.529863	0.607875	0.658376	0.262443	0.334649	0.434704	0.509714	0.579066	0.677818	0.738191
0.000385662			0.200702	0.292998	0.327025					0.0651203	0.0856503	0.12458	0.145572	0.152825	0.191323	0.240934	0.118313	0.154596	0.207579	0.241945	0.269785	0.321202	0.35739	0.115064	0.150455	0.200421	0.235506	0.263575	0.315144	0.351217
8.53168e-09			0.243503	0.363407	0.372782					0.0679942	0.0938189	0.146157	0.200702	0.255634	0.317812	0.362595	0.124892	0.168498	0.237556	0.292998	0.33871	0.375886	0.372163	0.149826	0.200529	0.273566	0.327025	0.378692	0.428426	0.439288
0.000788046			0.289204	0.412475	0.415371					0.106953	0.138876	0.19526	0.243503	0.277846	0.329632	0.392964	0.178106	0.229452	0.306067	0.363407	0.415435	0.506462	0.574033	0.18932	0.241399	0.316539	0.372782	0.438793	0.54367	0.608305
0.000788046			0.203103	0.296942	0.279642					0.189891	0.219632	0.260427	0.289204	0.305808	0.328586	0.364066	0.299491	0.341697	0.385164	0.412475	0.43871	0.489413	0.54127	0.298943	0.340427	0.381714	0.415371	0.478798	0.576354	0.643432
0.000788046			0.0764812	0.161503	0.176144					0.117022	0.140091	0.176302	0.203103	0.217034	0.243125	0.26502	0.196576	0.229683	0.272911	0.296942	0.316122	0.361897	0.391579	0.204395	0.238077	0.263154	0.279642	0.289626	0.480867	0.525722
9.23671e-05			0.112321	0.338883	0.358065					0.0176826	0.0271168	0.0515619	0.0764812	0.115045	0.147611	0.173285	0.0464937	0.0681218	0.111739	0.161503	0.222514	0.298163	0.335756	0.0573459	0.0833453	0.136701	0.176144	0.20979	0.351357	0.414299
2.21222e-05			0.198719	0.484646	0.501147					0.0319303	0.0455212	0.0758723	0.112321	0.142729	0.172613	0.192758	0.127	0.175999	0.260923	0.338883	0.401935	0.452284	0.473456	0.146403	0.200114	0.284992	0.358065	0.419214	0.47184	0.496803
0.00161026			0.209505	0.416726	0.424762					0.077985	0.106666	0.152938	0.198719	0.23335	0.274602	0.279422	0.249711	0.325279	0.422026	0.484646	0.533672	0.589792	0.637977	0.268806	0.349127	0.446322	0.501147	0.546571	0.609171	0.667977
0.000385662			0.295019	0.362862	0.333008					0.0807131	0.107024	0.163479	0.209505	0.245645	0.288563	0.34857	0.209086	0.27392	0.36174	0.416726	0.45904	0.505924	0.560798	0.225307	0.293721	0.373683	0.424762	0.467285	0.527301	0.594808
0.00672336			0.260569	0.245578	0.260242					0.12053	0.161606	0.231322	0.295019	0.348168	0.395277	0.436208	0.168461	0.221224	0.300657	0.362862	0.41525	0.475611	0.527469	0.146165	0.205176	0.276549	0.333008	0.373699	0.431569	0.472304
0.00161026			0.234114	0.376778	0.367975					0.134819	0.168984	0.219026	0.260569	0.288511	0.32671	0.362344	0.123969	0.156683	0.205766	0.245578	0.280364	0.33156	0.370057	0.132447	0.165772	0.211059	0.260242	0.307636	0.374358	0.406328
0.00329034			0.0478178	0.135055	0.153658					0.0994219	0.129577	0.182689	0.234114	0.273417	0.320179	0.376776	0.169552	0.222024	0.306364	0.376778	0.437769	0.517139	0.586776	0.165399	0.215841	0.300351	0.367975	0.427132	0.512397	0.578719
0.00161026			0.101987	0.203171	0.164954					0.0212594	0.0261304	0.0363682	0.0478178	0.0491861	0.057402	0.0463354	0.0595746	0.0763834	0.108093	0.135055	0.163678	0.192777	0.215087	0.0634063	0.0814636	0.111518	0.153658	0.169725	0.208089	0.249916
0.00672336			0.262726	0.401585	0.39765					0.0390973	0.0532375	0.0761154	0.101987	0.134549	0.19376	0.233442	0.0879794	0.117243	0.163493	0.203171	0.236795	0.282284	0.316095	0.0680369	0.0892362	0.129668	0.164954	0.190588	0.222421	0.249305
0.00161026			0.146985	0.34687	0.344104					0.117762	0.15044	0.209863	0.262726	0.301388	0.343267	0.355469	0.224982	0.284124	0.35644	0.401585	0.434022	0.477767	0.504924	0.228662	0.288785	0.354372	0.39765	0.429387	0.473958	0.496338
0.00329034			0.0073908	0.0660789	0.0358187					0.0536976	0.0741908	0.108797	0.146985	0.171501	0.200415	0.223044	0.14994	0.203383	0.283146	0.34687	0.393013	0.444853	0.477046	0.148483	0.201125	0.277654	0.344104	0.389788	0.425056	0.447041
0.0280722			0.0717771	0.265278	0.2633					-0.0035106	-0.00550874	-2.57508e-06	0.0073908	0.014805	0.0232192	0.0305706	0.014966	0.0223136	0.0456558	0.0660789	0.0848843	0.102271	0.0971685	0.00668184	0.013287	0.0414794	0.0358187	0.0515384	0.0665135	0.0571581
0.0573615			0.0805855	0.116898	0.112272					0.0220615	0.0316074	0.0508252	0.0717771	0.0783862	0.0501842	0.060182	0.119544	0.158386	0.219058	0.265278	0.293879	0.313341	0.35119	0.116232	0.1556	0.217276	0.2633	0.292478	0.313658	0.342542
			0.029319	0.0487356	0.0644622					0.0365091	0.0484251	0.0674489	0.0805855	0.0918202	0.0868988	0.0841111	0.0594631	0.0781547	0.102137	0.116898	0.131542	0.138407	0.126611	0.0566257	0.0745511	0.0956599	0.112272	0.127013	0.131677	0.128207
										0.00781254	0.010488	0.0147858	0.029319	0.0458387	0.0351071	0.0110066	0.0147064	0.0188111	0.0284374	0.0487356	0.0477607	0.0137177	-0.0176056	0.0177641	0.0211279	0.048017	0.0644622	0.0797439	0.0417241	-0.0612061
[truncated: 2 more columns]

## Sheet: Fig 4A
		pclst
	1	1	0.48939	0.239503	0.11721	0.0573615	0.0280722	0.0137382	0.00672336	0.00329034	0.00161026	0.000788046	0.000385662	0.000188739	9.23671e-05	4.52035e-05	2.21222e-05	1.08264e-05	5.29832e-06	2.59294e-06	1.26896e-06	6.21017e-07	3.0392e-07	1.48735e-07	7.27895e-08	3.56225e-08	1.74333e-08	8.53168e-09	4.17532e-09	2.04336e-09	1e-09
pgain	1	NaN	NaN	NaN	NaN	NaN	NaN	NaN	NaN	NaN	NaN	NaN	NaN	NaN	NaN	NaN	NaN	NaN	NaN	NaN	NaN	NaN	NaN	NaN	NaN	NaN	NaN	NaN	NaN	NaN	NaN
	0.48939	NaN	NaN	NaN	NaN	NaN	NaN	NaN	NaN	NaN	NaN	NaN	NaN	NaN	NaN	NaN	NaN	NaN	NaN	NaN	NaN	NaN	NaN	NaN	NaN	NaN	NaN	NaN	NaN	NaN	NaN
	0.239503	0.010151	-0.0099853	-0.012135	-0.0080478	0.013044	0.038102	0.068607	0.080537	0.091366	0.10285	0.1092	0.1092	0.13503	0.13503	0.13503	0.13189	0.14907	0.14907	0.14907	0.14907	0.14907	0.14907	0.14907	0.14907	0.14907	0.14907	0.14907	0.14907	0.14907	0.14907
	0.11721	0.030038	0.019744	0.036005	0.027377	0.027531	0.040982	0.081978	0.078429	0.095981	0.10399	0.13567	0.14494	0.14494	0.14494	0.14494	0.14494	0.15436	0.15436	0.15436	0.15436	0.15436	0.15436	0.15436	0.15436	0.15436	0.15436	0.15436	0.15436	0.15436	0.15436
	0.0573615	0.044098	0.047365	0.057173	0.060404	0.073564	0.096923	0.1015	0.10091	0.10788	0.1232	0.1232	0.1232	0.12918	0.14044	0.14044	0.14044	0.14044	0.14456	0.14456	0.14456	0.14456	0.14456	0.14456	0.14456	0.14456	0.14456	0.14456	0.14456	0.14456	0.14456
	0.0280722	0.068516	0.085061	0.078621	0.086066	0.091741	0.093118	0.11258	0.11234	0.11446	0.1329	0.1329	0.1329	0.1329	0.1329	0.1329	0.1329	0.1329	0.1329	0.1329	0.1329	0.1329	0.1329	0.1329	0.1329	0.1329	0.1329	0.1329	0.1329	0.1329	0.1329
	0.0137382	0.081136	0.089811	0.0985	0.093745	0.093282	0.10457	0.11562	0.11509	0.11509	0.12336	0.1011	0.1011	0.1011	0.1011	0.1011	0.1011	0.1011	0.1011	0.1011	0.1011	0.1011	0.1011	0.1011	0.1011	0.1011	0.1011	0.1011	0.1011	0.1011	0.1011
	0.00672336	0.087368	0.092205	0.10549	0.10759	0.10604	0.111	0.10572	0.090191	0.097491	0.097491	0.097491	0.097491	0.097491	0.097491	0.097491	0.097491	0.097491	0.097491	0.097491	0.097491	0.097491	0.097491	0.097491	0.097491	0.097491	0.097491	0.097491	0.097491	0.097491	0.097491
	0.00329034	0.099722	0.094179	0.093935	0.092646	0.082197	0.091428	0.091428	0.096938	0.096938	0.096938	0.096938	0.096938	0.096938	0.096938	0.096938	0.096938	0.096938	0.096938	0.096938	0.096938	0.096938	0.096938	0.096938	0.096938	0.096938	0.096938	0.096938	0.096938	0.096938	0.096938
	0.00161026	0.099131	0.086503	0.08069	0.08263	0.092398	0.092398	0.096717	0.096717	0.096717	0.096717	0.096717	0.096717	0.096717	0.096717	0.096717	0.096717	0.096717	0.096717	0.096717	0.096717	0.096717	0.096717	0.096717	0.096717	0.096717	0.096717	0.096717	0.096717	0.096717	0.096717
	0.000788046	0.097003	0.09306	0.09306	0.09306	0.098843	0.10236	0.10236	0.10236	0.10236	0.10236	0.10236	0.10236	0.10236	0.10236	0.10236	0.10236	0.10236	0.10236	0.10236	0.10236	0.10236	0.10236	0.10236	0.10236	0.10236	0.10236	0.10236	0.10236	0.10236	0.10236
	0.000385662	0.10322	0.10271	0.10271	0.10271	0.10271	0.10271	0.10743	0.10743	0.10743	0.10743	0.10743	0.10743	0.10743	0.10743	0.10743	0.10743	0.10743	0.10743	0.10743	0.10743	0.10743	0.10743	0.10743	0.10743	0.10743	0.10743	0.10743	0.10743	0.10743	0.10743
	0.000188739	0.10082	0.10327	0.10327	0.10327	0.10327	0.10327	0.10943	0.10943	0.10943	0.10943	0.10943	0.10943	0.10943	0.10943	0.10943	0.10943	0.10943	0.10943	0.10943	0.10943	0.10943	0.10943	0.10943	0.10943	0.10943	0.10943	0.10943	0.10943	0.10943	0.10943
	9.23671e-05	0.098739	0.10031	0.10262	0.10262	0.10262	0.10262	0.10262	0.10262	0.10262	0.10262	0.10262	0.10262	0.10262	0.10262	0.10262	0.10262	0.10262	0.10262	0.10262	0.10262	0.10262	0.10262	0.10262	0.10262	0.10262	0.10262	0.10262	0.10262	0.10262	0.10262
	4.52035e-05	0.1008	0.1008	0.10317	0.10317	0.10317	0.10317	0.10317	0.10317	0.10317	0.10317	0.10317	0.10317	0.10317	0.10317	0.10317	0.10317	0.10317	0.10317	0.10317	0.10317	0.10317	0.10317	0.10317	0.10317	0.10317	0.10317	0.10317	0.10317	0.10317	0.10317
	2.21222e-05	0.097665	0.097665	0.10203	0.10203	0.10203	0.10203	0.10203	0.10203	0.10203	0.10203	0.10203	0.10203	0.10203	0.10203	0.10203	0.10203	0.10203	0.10203	0.10203	0.10203	0.10203	0.10203	0.10203	0.10203	0.10203	0.10203	0.10203	0.10203	0.10203	0.10203
	1.08264e-05	0.095697	0.095697	0.095697	0.095697	0.095697	0.095697	0.095697	0.095697	0.095697	0.095697	0.095697	0.095697	0.095697	0.095697	0.095697	0.095697	0.095697	0.095697	0.095697	0.095697	0.095697	0.095697	0.095697	0.095697	0.095697	0.095697	0.095697	0.095697	0.095697	0.095697
	5.29832e-06	0.089768	0.089768	0.089768	0.089768	0.089768	0.089768	0.089768	0.089768	0.089768	0.089768	0.089768	0.089768	0.089768	0.089768	0.089768	0.089768	0.089768	0.089768	0.089768	0.089768	0.089768	0.089768	0.089768	0.089768	-0.04231	-0.04231	-0.04231	-0.04231	-0.04231	-0.04231
	2.59294e-06	0.074307	0.074307	0.074307	0.074307	0.074307	0.074307	0.074307	0.074307	0.074307	0.074307	0.074307	0.074307	0.074307	0.074307	0.074307	0.074307	0.074307	0.074307	0.074307	0.074307	0.074307	0.074307	0.074307	0.074307	-0.04231	-0.04231	-0.04231	-0.04231	-0.04231	-0.04231
	1.26896e-06	0.040856	0.040856	0.040856	0.040856	0.040856	0.040856	0.040856	0.040856	0.040856	0.040856	0.040856	0.040856	0.040856	0.040856	-0.043784	-0.043784	-0.043784	-0.043784	-0.043784	-0.043784	-0.043784	-0.043784	-0.043784	-0.043784	-0.043784	-0.043784	-0.043784	-0.043784	-0.043784	-0.043784
	6.21017e-07	0.045636	0.045636	0.045636	0.045636	0.045636	0.045636	0.045636	0.045636	0.045636	0.045636	0.045636	0.045636	0.045636	0.045636	0.045636	0.045636	-0.043736	-0.043736	-0.043736	-0.043736	-0.043736	-0.043736	-0.043736	-0.043736	-0.043736	-0.043736	-0.043736	-0.043736	-0.043736	-0.043736
	3.0392e-07	0.033063	0.033063	0.033063	0.033063	0.033063	0.033063	0.033063	0.033063	0.033063	0.033063	-0.042179	-0.042179	-0.042179	-0.042179	-0.042179	-0.042179	-0.042179	-0.042179	-0.042179	-0.042179	-0.042179	-0.042179	-0.042179	-0.042179	-0.042179	-0.042179	-0.042179	-0.042179	-0.042179	-0.042179
	1.48735e-07	NaN	NaN	NaN	NaN	NaN	NaN	NaN	NaN	NaN	NaN	NaN	NaN	NaN	NaN	NaN	NaN	NaN	NaN	NaN	NaN	NaN	NaN	NaN	NaN	NaN	NaN	NaN	NaN	NaN	NaN
	7.27895e-08	NaN	NaN	NaN	NaN	NaN	NaN	NaN	NaN	NaN	NaN	NaN	NaN	NaN	NaN	NaN	NaN	NaN	NaN	NaN	NaN	NaN	NaN	NaN	NaN	NaN	NaN	NaN	NaN	NaN	NaN
	3.56225e-08	NaN	NaN	NaN	NaN	NaN	NaN	NaN	NaN	NaN	NaN	NaN	NaN	NaN	NaN	NaN	NaN	NaN	NaN	NaN	NaN	NaN	NaN	NaN	NaN	NaN	NaN	NaN	NaN	NaN	NaN
	1.74333e-08	NaN	NaN	NaN	NaN	NaN	NaN	NaN	NaN	NaN	NaN	NaN	NaN	NaN	NaN	NaN	NaN	NaN	NaN	NaN	NaN	NaN	NaN	NaN	NaN	NaN	NaN	NaN	NaN	NaN	NaN
	8.53168e-09	NaN	NaN	NaN	NaN	NaN	NaN	NaN	NaN	NaN	NaN	NaN	NaN	NaN	NaN	NaN	NaN	NaN	NaN	NaN	NaN	NaN	NaN	NaN	NaN	NaN	NaN	NaN	NaN	NaN	NaN
	4.17532e-09	NaN	NaN	NaN	NaN	NaN	NaN	NaN	NaN	NaN	NaN	NaN	NaN	NaN	NaN	NaN	NaN	NaN	NaN	NaN	NaN	NaN	NaN	NaN	NaN	NaN	NaN	NaN	NaN	NaN	NaN
	2.04336e-09	NaN	NaN	NaN	NaN	NaN	NaN	NaN	NaN	NaN	NaN	NaN	NaN	NaN	NaN	NaN	NaN	NaN	NaN	NaN	NaN	NaN	NaN	NaN	NaN	NaN	NaN	NaN	NaN	NaN	NaN
	1e-09	NaN	NaN	NaN	NaN	NaN	NaN	NaN	NaN	NaN	NaN	NaN	NaN	NaN	NaN	NaN	NaN	NaN	NaN	NaN	NaN	NaN	NaN	NaN	NaN	NaN	NaN	NaN	NaN	NaN	NaN
	2
		NaN	NaN	NaN	NaN	NaN	NaN	NaN	NaN	NaN	NaN	NaN	NaN	NaN	NaN	NaN	NaN	NaN	NaN	NaN	NaN	NaN	NaN	NaN	NaN	NaN	NaN	NaN	NaN	NaN	NaN
		NaN	NaN	NaN	NaN	NaN	NaN	NaN	NaN	NaN	NaN	NaN	NaN	NaN	NaN	NaN	NaN	NaN	NaN	NaN	NaN	NaN	NaN	NaN	NaN	NaN	NaN	NaN	NaN	NaN	NaN
		0.037707	0.040407	0.060548	0.070047	0.08433	0.081722	0.11027	0.12478	0.12511	0.12975	0.13146	0.12861	0.1399	0.1548	0.1548	0.1548	0.1548	0.16104	0.16104	0.16104	0.16104	0.16104	0.16104	0.16104	0.16104	0.16104	0.16104	0.16104	0.16104	0.16104
		0.061042	0.064889	0.084186	0.081787	0.092906	0.10417	0.11883	0.11957	0.14014	0.15325	0.15325	0.15325	0.15469	0.15756	0.15756	0.15756	0.15756	0.15756	0.15756	0.15756	0.15756	0.15756	0.15756	0.15756	0.15756	0.15756	0.15756	0.15756	0.15756	0.15756
		0.081693	0.083628	0.092	0.088596	0.11058	0.11551	0.11922	0.13008	0.1353	0.14122	0.14562	0.14562	0.14562	0.14562	0.14562	0.14995	0.14995	0.14995	0.14995	0.14995	0.14995	0.14995	0.14995	0.14995	0.14995	0.14995	0.14995	0.14995	0.14995	0.1221
		0.096258	0.10277	0.1012	0.10843	0.12284	0.12111	0.12771	0.13365	0.13365	0.13417	0.13417	0.13417	0.13417	0.13417	0.13417	0.13417	0.1365	0.1365	0.1365	0.1365	0.1365	0.1365	0.12061	0.12061	0.12061	0.12061	0.12061	0.12061	0.12061	0.12061
		0.10391	0.10704	0.10824	0.11946	0.12452	0.13162	0.12902	0.13172	0.13329	0.13329	0.13329	0.13329	0.13329	0.13329	0.13329	0.13329	0.13522	0.13522	0.13522	0.13522	0.13522	0.13522	0.11906	0.11906	0.11906	0.11906	0.11906	0.11906	0.11906	0.11906
		0.11461	0.11824	0.11711	0.11668	0.12431	0.12431	0.12315	0.12315	0.12706	0.1285	0.1285	0.1285	0.1285	0.1285	0.1285	0.12964	0.12964	0.12964	0.12964	0.11383	0.11383	0.11383	0.10151	0.10151	0.10151	0.10151	0.10151	0.10151	0.10151	0.10151
		0.11826	0.11664	0.11637	0.11932	0.12173	0.12397	0.12397	0.12397	0.12397	0.12397	0.1258	0.1258	0.1258	0.1258	0.12522	0.12522	0.12522	0.12522	0.11162	0.11162	0.099253	0.099253	0.099253	0.099253	0.099253	0.099253	0.099253	0.099253	0.099253	0.099253
		0.11314	0.11274	0.1125	0.11442	0.11713	0.11931	0.11931	0.11931	0.11793	0.11793	0.11793	0.11793	0.11793	0.10536	0.10536	0.096893	0.096893	0.096893	0.096893	0.096893	0.096893	0.096893	0.096893	0.096893	0.096893	0.096893	0.096893	0.096893	0.096893	0.096893
		0.10938	0.10953	0.10953	0.10953	0.11424	0.11424	0.11424	0.11424	0.11424	0.11194	0.11194	0.1037	0.095362	0.095362	0.095362	0.095362	0.095362	0.095362	0.095362	0.095362	0.095362	0.095362	0.095362	0.095362	0.095362	0.095362	0.095362	0.095362	0.095362	0.095362
		0.10926	0.11059	0.11059	0.11059	0.11059	0.11059	0.10601	0.10601	0.10234	0.096353	0.096353	0.096353	0.096353	0.096353	0.096353	0.096353	0.087685	0.087685	0.087685	0.087685	0.087685	0.087685	0.087685	0.087685	0.087685	0.087685	0.087685	0.087685	0.087685	0.087685
		0.10736	0.10605	0.10605	0.10274	0.099185	0.099185	0.099185	0.099185	0.095408	0.095408	0.095408	0.095408	0.095408	0.095408	0.095408	0.086063	0.086063	0.086063	0.086063	0.086063	0.086063	0.086063	0.086063	0.086063	0.086063	0.086063	0.086063	0.086063	0.086063	0.086063
		0.10441	0.10338	0.10331	0.10331	0.096529	0.096529	0.096529	0.096529	0.096529	0.096529	0.096529	0.096529	0.096529	0.086358	0.086358	0.086358	0.086358	0.086358	0.086358	0.086358	0.086358	0.086358	0.086358	0.086358	0.086358	0.086358	0.086358	0.086358	0.086358	0.086358
		0.095435	0.095435	0.094055	0.094055	0.094055	0.094055	0.094055	0.094055	0.094055	0.094055	0.094055	0.094055	0.084827	0.084827	0.084827	0.084827	0.084827	0.084827	0.084827	0.084827	0.084827	0.084827	0.084827	0.084827	0.084827	0.084827	0.084827	0.084827	0.084827	0.084827
		0.092845	0.092789	0.092789	0.091058	0.091058	0.091058	0.091058	0.091058	0.091058	0.091058	0.091058	0.091058	0.091058	0.091058	0.091058	0.091058	0.081257	0.081257	0.081257	0.081257	0.081257	0.081257	0.081257	0.081257	0.081257	0.081257	0.081257	0.081257	0.081257	0.081257
		0.086369	0.084118	0.084118	0.084118	0.084118	0.084118	0.084118	0.084118	0.084118	0.084118	0.084118	0.084118	0.084118	0.084118	0.084118	0.084118	0.084118	0.084118	0.084118	0.084118	0.084118	0.084118	0.084118	0.084118	0.084118	0.084118	0.084118	0.084118	0.084118	0.084118
		0.089073	0.086914	0.086914	0.086914	0.086914	0.086914	0.086914	0.086914	0.086914	0.086914	0.086914	0.086914	0.086914	0.086914	0.086914	0.086914	0.086914	0.086914	0.086914	0.086914	0.086914	0.086914	0.086914	0.086914	0.086914	0.086914	0.086914	0.086914	0.086914	0.086914
		0.085555	0.085555	0.085555	0.085555	0.085555	0.085555	0.085555	0.085555	0.085555	0.085555	0.085555	0.085555	0.085555	0.085555	0.085555	0.085555	0.085555	0.085555	0.085555	0.085555	0.085555	0.085555	0.085555	0.085555	0.085555	0.085555	0.085555	0.085555	0.085555	0.085555
		0.082566	0.082566	0.082566	0.082566	0.082566	0.082566	0.082566	0.082566	0.082566	0.082566	0.082566	0.082566	0.082566	0.082566	0.082566	0.082566	0.082566	0.082566	0.082566	0.082566	0.082566	0.082566	0.082566	0.082566	0.082566	0.082566	0.082566	0.082566	0.082566	0.082566
		0.081489	NaN	NaN	NaN	NaN	NaN	NaN	NaN	NaN	NaN	NaN	NaN	NaN	NaN	NaN	NaN	NaN	NaN	NaN	NaN	NaN	NaN	NaN	NaN	NaN	NaN	NaN	NaN	NaN	NaN
		0.075371	NaN	NaN	NaN	NaN	NaN	NaN	NaN	NaN	NaN	NaN	NaN	NaN	NaN	NaN	NaN	NaN	NaN	NaN	NaN	NaN	NaN	NaN	NaN	NaN	NaN	NaN	NaN	NaN	NaN
		NaN	NaN	NaN	NaN	NaN	NaN	NaN	NaN	NaN	NaN	NaN	NaN	NaN	NaN	NaN	NaN	NaN	NaN	NaN	NaN	NaN	NaN	NaN	NaN	NaN	NaN	NaN	NaN	NaN	NaN
		NaN	NaN	NaN	NaN	NaN	NaN	NaN	NaN	NaN	NaN	NaN	NaN	NaN	NaN	NaN	NaN	NaN	NaN	NaN	NaN	NaN	NaN	NaN	NaN	NaN	NaN	NaN	NaN	NaN	NaN
		NaN	NaN	NaN	NaN	NaN	NaN	NaN	NaN	NaN	NaN	NaN	NaN	NaN	NaN	NaN	NaN	NaN	NaN	NaN	NaN	NaN	NaN	NaN	NaN	NaN	NaN	NaN	NaN	NaN	NaN
		NaN	NaN	NaN	NaN	NaN	NaN	NaN	NaN	NaN	NaN	NaN	NaN	NaN	NaN	NaN	NaN	NaN	NaN	NaN	NaN	NaN	NaN	NaN	NaN	NaN	NaN	NaN	NaN	NaN	NaN
		NaN	NaN	NaN	NaN	NaN	NaN	NaN	NaN	NaN	NaN	NaN	NaN	NaN	NaN	NaN	NaN	NaN	NaN	NaN	NaN	NaN	NaN	NaN	NaN	NaN	NaN	NaN	NaN	NaN	NaN
		NaN	NaN	NaN	NaN	NaN	NaN	NaN	NaN	NaN	NaN	NaN	NaN	NaN	NaN	NaN	NaN	NaN	NaN	NaN	NaN	NaN	NaN	NaN	NaN	NaN	NaN	NaN	NaN	NaN	NaN
		NaN	NaN	NaN	NaN	NaN	NaN	NaN	NaN	NaN	NaN	NaN	NaN	NaN	NaN	NaN	NaN	NaN	NaN	NaN	NaN	NaN	NaN	NaN	NaN	NaN	NaN	NaN	NaN	NaN	NaN
		NaN	NaN	NaN	NaN	NaN	NaN	NaN	NaN	NaN	NaN	NaN	NaN	NaN	NaN	NaN	NaN	NaN	NaN	NaN	NaN	NaN	NaN	NaN	NaN	NaN	NaN	NaN	NaN	NaN	NaN
	3
		NaN	NaN	NaN	NaN	NaN	NaN	NaN	NaN	NaN	NaN	NaN	NaN	NaN	NaN	NaN	NaN	NaN	NaN	NaN	NaN	NaN	NaN	NaN	NaN	NaN	NaN	NaN	NaN	NaN	NaN
		NaN	NaN	NaN	NaN	NaN	NaN	NaN	NaN	NaN	NaN	NaN	NaN	NaN	NaN	NaN	NaN	NaN	NaN	NaN	NaN	NaN	NaN	NaN	NaN	NaN	NaN	NaN	NaN	NaN	NaN
		0.016349	0.051826	0.056519	0.078015	0.090961	0.096509	0.081961	0.094557	0.1063	0.11355	0.11558	0.11558	0.1296	0.1296	0.12785	0.13477	0.13477	0.13477	0.13477	0.13477	0.13477	0.13477	0.13477	0.13477	0.13477	0.13477	0.13477	0.13477	0.13477	0.13477
		0.047311	0.085827	0.094156	0.099058	0.09604	0.11585	0.11773	0.12308	0.13662	0.14218	0.14218	0.14957	0.14957	0.14343	0.14343	0.14343	0.14343	0.14343	0.14343	0.14343	0.14343	0.14343	0.14343	0.14343	0.14343	0.14343	0.14343	0.14343	0.14343	0.14343
		0.075812	0.08782	0.10851	0.1137	0.11437	0.12732	0.139	0.14456	0.14456	0.15039	0.14917	0.14917	0.14537	0.14537	0.14537	0.14537	0.14537	0.14537	0.14537	0.14537	0.14537	0.14537	0.12674	0.12674	0.12674	0.12674	0.12674	0.12674	0.12674	0.12674
		0.10486	0.11599	0.11448	0.1224	0.12951	0.13916	0.14186	0.14481	0.14272	0.14272	0.14703	0.14703	0.14703	0.14237	0.14237	0.14237	0.14237	0.14237	0.14237	0.14237	0.14237	0.14237	0.14237	0.14237	0.12347	0.12347	0.12347	0.12347	0.12347	0.12347
		0.11399	0.11782	0.12836	0.13465	0.13592	0.14417	0.14417	0.14557	0.13955	0.13251	0.12755	0.12755	0.12755	0.12755	0.11971	0.11971	0.11971	0.11971	0.11971	0.11971	0.11971	0.11971	0.11971	0.11971	0.11971	0.11971	0.11971	0.11971	0.11971	0.11971
		0.12106	0.11811	0.12638	0.13497	0.13223	0.12798	0.1281	0.12716	0.12238	0.12342	0.12342	0.12342	0.12342	0.12342	0.11858	0.11858	0.11858	0.11858	0.11858	0.11858	0.11858	0.13087	0.13087	0.13087	0.13087	0.13087	0.13087	0.13087	0.13087	0.13087
		0.12515	0.12617	0.13128	0.12622	0.12294	0.1278	0.12043	0.12267	0.12267	0.11322	0.11322	0.11322	0.11322	0.11322	0.10619	0.10619	0.10619	0.10619	0.10619	0.11965	0.11965	0.11965	0.11965	0.11965	0.11965	0.11965	0.11965	0.11965	0.11965	0.11965
		0.12658	0.12253	0.12014	0.12014	0.11916	0.12049	0.12049	0.12097	0.11188	0.11188	0.11188	0.11188	0.11188	0.11188	0.11188	0.1048	0.1048	0.1048	0.1048	0.11719	0.11719	0.11719	0.11719	0.11719	0.11719	0.11719	0.11719	0.11719	0.11719	0.11719
		0.11949	0.11819	0.11819	0.11433	0.10916	0.11053	0.11191	0.11191	0.11191	0.11191	0.11191	0.11191	0.11191	0.11191	0.11191	0.11191	0.11191	0.10518	0.10518	0.10518	0.11858	0.11858	0.11858	0.11858	0.11858	0.11858	0.11858	0.11858	0.11858	0.11858
		0.11918	0.11753	0.11753	0.10908	0.10908	0.10908	0.10908	0.10908	0.10908	0.10908	0.10908	0.10908	0.10908	0.10908	0.10908	0.10504	0.10504	0.10504	0.10504	0.10504	0.10504	0.10504	0.1193	0.1193	0.1193	0.1193	0.1193	0.1193	0.1193	0.1193
		0.10798	0.10121	0.10121	0.10279	0.10279	0.10279	0.10279	0.10279	0.10279	0.10279	0.096114	0.096114	0.096114	0.096114	0.096114	0.11256	0.11256	0.11256	0.11256	0.11256	0.11256	0.11256	0.11256	0.11256	0.11256	0.11256	0.11256	0.11256	0.11256	0.11256
		0.10595	0.10312	0.10312	0.10312	0.09643	0.09643	0.09643	0.088597	0.088597	0.088597	0.088597	0.088597	0.088597	0.10642	0.10642	0.10642	0.10642	0.10642	0.10642	0.10642	0.10642	0.10642	0.10642	0.10642	0.10642	0.10642	0.10642	0.10642	0.10642	0.10642
		0.10457	0.099634	0.099634	0.099634	0.099634	0.099634	0.1127	0.10366	0.10366	0.10366	0.10366	0.10366	0.10366	0.10366	0.10366	0.10366	0.10366	0.10366	0.10366	0.10366	0.10366	0.10366	0.10366	0.10366	0.10366	0.10366	0.10366	0.10366	0.10366	0.10366
		0.10537	0.10537	0.10537	0.10537	0.11653	0.10826	0.10826	0.10826	0.10826	0.10826	0.10826	0.10826	0.10826	0.10826	0.10826	0.10826	0.10826	0.10826	0.10826	0.10826	0.10826	0.10826	0.10826	0.10826	0.10826	0.10826	0.10826	0.10826	0.10826	0.10826
		0.11254	0.11866	0.11866	0.11179	0.11179	0.11179	0.11179	0.11179	0.11179	0.11179	0.11179	0.11179	0.11179	0.11179	0.11179	0.11179	0.11179	0.11179	0.11179	0.11179	0.11179	0.11179	0.11179	0.11179	0.11179	0.11179	0.11179	0.11179	0.11179	0.11179
		0.1165	0.11556	0.11556	0.11556	0.11556	0.11556	0.11556	0.11556	0.11556	0.11556	0.11556	0.11556	0.11556	0.11556	0.11556	0.11556	0.11556	0.11556	0.11556	0.11556	0.11556	0.11556	0.11556	0.11556	0.11556	0.11556	0.11556	0.11556	0.11556	0.11556
		0.11694	0.11804	0.11804	0.11804	0.11804	0.11804	0.11804	0.11804	0.11804	0.11804	0.11804	0.11804	0.11804	0.11804	0.11804	0.11804	0.11804	NaN	NaN	NaN	NaN	NaN	NaN	NaN	NaN	NaN	NaN	NaN	NaN	NaN
		0.11335	0.11466	0.11466	0.11466	0.11466	0.11466	0.11466	NaN	NaN	NaN	NaN	NaN	NaN	NaN	NaN	NaN	NaN	NaN	NaN	NaN	NaN	NaN	NaN	NaN	NaN	NaN	NaN	NaN	NaN	NaN
		0.11209	0.11511	0.11511	NaN	NaN	NaN	NaN	NaN	NaN	NaN	NaN	NaN	NaN	NaN	NaN	NaN	NaN	NaN	NaN	NaN	NaN	NaN	NaN	NaN	NaN	NaN	NaN	NaN	NaN	NaN
		0.1195	NaN	NaN	NaN	NaN	NaN	NaN	NaN	NaN	NaN	NaN	NaN	NaN	NaN	NaN	NaN	NaN	NaN	NaN	NaN	NaN	NaN	NaN	NaN	NaN	NaN	NaN	NaN	NaN	NaN
		NaN	NaN	NaN	NaN	NaN	NaN	NaN	NaN	NaN	NaN	NaN	NaN	NaN	NaN	NaN	NaN	NaN	NaN	NaN	NaN	NaN	NaN	NaN	NaN	NaN	NaN	NaN	NaN	NaN	NaN
		NaN	NaN	NaN	NaN	NaN	NaN	NaN	NaN	NaN	NaN	NaN	NaN	NaN	NaN	NaN	NaN	NaN	NaN	NaN	NaN	NaN	NaN	NaN	NaN	NaN	NaN	NaN	NaN	NaN	NaN
		NaN	NaN	NaN	NaN	NaN	NaN	NaN	NaN	NaN	NaN	NaN	NaN	NaN	NaN	NaN	NaN	NaN	NaN	NaN	NaN	NaN	NaN	NaN	NaN	NaN	NaN	NaN	NaN	NaN	NaN
		NaN	NaN	NaN	NaN	NaN	NaN	NaN	NaN	NaN	NaN	NaN	NaN	NaN	NaN	NaN	NaN	NaN	NaN	NaN	NaN	NaN	NaN	NaN	NaN	NaN	NaN	NaN	NaN	NaN	NaN
		NaN	NaN	NaN	NaN	NaN	NaN	NaN	NaN	NaN	NaN	NaN	NaN	NaN	NaN	NaN	NaN	NaN	NaN	NaN	NaN	NaN	NaN	NaN	NaN	NaN	NaN	NaN	NaN	NaN	NaN
		NaN	NaN	NaN	NaN	NaN	NaN	NaN	NaN	NaN	NaN	NaN	NaN	NaN	NaN	NaN	NaN	NaN	NaN	NaN	NaN	NaN	NaN	NaN	NaN	NaN	NaN	NaN	NaN	NaN	NaN
		NaN	NaN	NaN	NaN	NaN	NaN	NaN	NaN	NaN	NaN	NaN	NaN	NaN	NaN	NaN	NaN	NaN	NaN	NaN	NaN	NaN	NaN	NaN	NaN	NaN	NaN	NaN	NaN	NaN	NaN
		NaN	NaN	NaN	NaN	NaN	NaN	NaN	NaN	NaN	NaN	NaN	NaN	NaN	NaN	NaN	NaN	NaN	NaN	NaN	NaN	NaN	NaN	NaN	NaN	NaN	NaN	NaN	NaN	NaN	NaN
	4
		NaN	NaN	NaN	NaN	NaN	NaN	NaN	NaN	NaN	NaN	NaN	NaN	NaN	NaN	NaN	NaN	NaN	NaN	NaN	NaN	NaN	NaN	NaN	NaN	NaN	NaN	NaN	NaN	NaN	NaN
		NaN	NaN	NaN	NaN	NaN	NaN	NaN	NaN	NaN	NaN	NaN	NaN	NaN	NaN	NaN	NaN	NaN	NaN	NaN	NaN	NaN	NaN	NaN	NaN	NaN	NaN	NaN	NaN	NaN	NaN
		0.02709	0.047102	0.049935	0.062737	0.073682	0.080494	0.083454	0.094767	0.10999	0.13239	0.13814	0.13812	0.1364	0.13215	0.13215	0.13808	0.14308	0.14308	0.1363	0.1363	0.1363	0.13208	0.14764	0.17248	0.17248	0.17248	0.17248	0.17248	0.17248	0.17248
		0.067895	0.081681	0.10135	0.10966	0.13892	0.1466	0.15899	0.16394	0.16394	0.16084	0.16954	0.17483	0.18111	0.18111	0.18111	0.18111	0.18111	0.18111	0.18111	0.18111	0.18111	0.18111	0.18111	0.17664	0.17664	0.17664	0.17664	0.17664	0.17664	0.17664
		0.093791	0.10993	0.1269	0.1433	0.16311	0.17179	0.1736	0.17964	0.18251	0.18251	0.17775	0.17827	0.17819	0.17823	0.17823	0.17823	0.17823	0.17823	0.17823	0.17823	0.17823	0.17823	0.17823	0.17823	0.17823	0.17823	0.17823	0.17605	0.17605	0.17605
		0.13119	0.15524	0.16039	0.16411	0.17449	0.1848	0.18142	0.18276	0.1815	0.1815	0.1815	0.17789	0.17941	0.17941	0.17941	0.17941	0.17941	0.17941	0.17941	0.17941	0.17941	0.17941	0.17941	0.177	0.177	0.177	0.177	0.177	0.177	0.177
		0.16208	0.17096	0.17076	0.18682	0.19156	0.18631	0.1922	0.18689	0.18783	0.18783	0.18776	0.189	0.18321	0.18321	0.18321	0.18321	0.18321	0.18321	0.18321	0.18321	0.18321	0.18321	0.18321	0.18321	0.18321	0.18321	0.18321	0.18321	0.18321	0.18321
		0.17292	0.18273	0.18553	0.19292	0.19125	0.1865	0.18764	0.18864	0.18864	0.18832	0.18832	0.18832	0.18329	0.18329	0.18329	0.18329	0.18329	0.18329	0.18329	0.18329	0.18329	0.18329	0.18329	0.18329	0.18329	0.18329	0.18329	0.18329	0.18329	0.18329
		0.18108	0.18046	0.18079	0.18208	0.18737	0.18737	0.1876	0.18543	0.18673	0.18673	0.18673	0.18673	0.18673	0.18132	0.18132	0.18132	0.18132	0.18132	0.18132	0.18132	0.18132	0.18132	0.18132	0.18132	0.18132	0.18132	0.18132	0.18132	0.18132	0.18132
		0.18101	0.1794	0.17913	0.17968	0.18297	0.18307	0.18307	0.18428	0.18428	0.18428	0.18428	0.18428	0.18034	0.18034	0.18034	0.18034	0.18034	0.18034	0.18034	0.18034	0.18034	0.18034	0.18034	0.18034	0.18034	0.18034	0.18034	0.18034	0.18034	0.18034
		0.18157	0.1763	0.17625	0.17727	0.17727	0.17727	0.17727	0.17848	0.17848	0.17383	0.17383	0.17383	0.17383	0.17383	0.17383	0.17383	0.17383	0.17383	0.17383	0.17383	0.17383	0.17383	0.17383	0.17383	0.17383	0.17383	0.17383	0.17383	0.17383	0.17383
		0.18063	0.17431	0.17381	0.17483	0.17483	0.1758	0.1758	0.1758	0.17153	0.17153	0.17153	0.17153	0.17153	0.17153	0.17153	0.17153	0.17153	0.17153	0.17153	0.17153	0.17153	0.17153	0.17153	0.17153	0.17153	0.17153	0.17153	0.17153	0.17153	0.17153
		0.17334	0.17256	0.17256	0.17256	0.17256	0.17256	0.1688	0.1688	0.1688	0.1688	0.1688	0.1688	0.1688	0.1688	0.1688	0.1688	0.1688	0.1688	0.1688	0.1688	0.1688	0.1688	0.1688	0.1688	0.1688	0.1688	0.1688	0.1688	0.1688	0.1688
		0.17178	0.17209	0.17209	0.17209	0.1694	0.1694	0.1694	0.1694	0.1694	0.1694	0.1694	0.1694	0.1694	0.1694	0.1694	0.1694	0.1694	0.1694	0.1694	0.1694	0.1694	0.1694	0.1694	0.1694	0.1694	0.1694	0.1694	0.1694	0.1694	0.1694
		0.16949	0.1696	0.16721	0.16721	0.16721	0.16721	0.16721	0.16721	0.16721	0.16721	0.16721	0.16721	0.16721	0.16721	0.16721	0.16721	0.16721	0.16721	0.16721	0.16721	0.16721	0.14562	0.14562	0.14562	0.14562	0.14562	0.14562	0.14562	0.14562	0.14562
		0.16743	0.16563	0.16563	0.16563	0.16563	0.16563	0.16563	0.16563	0.16563	0.16563	0.14266	0.14266	0.14266	0.14266	0.14266	0.14266	0.14266	0.14266	0.14266	0.14266	0.14266	0.14266	0.14266	0.14266	0.14266	0.14266	0.14266	0.14266	0.14266	0.14266
		0.1648	0.16367	0.16367	0.16367	0.16367	0.14203	0.14203	0.14203	0.14203	0.14203	0.14203	0.14203	0.14203	0.14203	0.14203	0.14203	0.14203	0.14203	0.14203	0.14203	0.14203	0.14203	0.14203	0.14203	0.14203	0.14203	0.14203	0.14203	0.14203	0.14203
		0.15565	0.15483	0.15483	0.13661	0.13661	0.13661	0.13661	0.13661	0.13661	0.13661	0.13661	0.13661	0.13661	0.13661	0.13661	0.13661	0.13661	0.13661	0.13661	0.13661	0.13661	0.13661	0.13661	0.13661	0.13661	0.13661	0.13661	NaN	NaN	NaN
		0.15118	0.15036	0.13473	0.13473	0.13473	0.13473	0.13473	0.13473	0.13473	0.13473	0.13473	0.13473	0.13473	0.13473	0.13473	0.13473	0.13473	NaN	NaN	NaN	NaN	NaN	NaN	NaN	NaN	NaN	NaN	NaN	NaN	NaN
		0.14559	0.096493	0.096493	0.096493	0.096493	0.096493	0.096493	0.096493	0.096493	0.096493	NaN	NaN	NaN	NaN	NaN	NaN	NaN	NaN	NaN	NaN	NaN	NaN	NaN	NaN	NaN	NaN	NaN	NaN	NaN	NaN
		0.13829	0.094878	0.094878	0.094878	0.094878	0.094878	0.094878	NaN	NaN	NaN	NaN	NaN	NaN	NaN	NaN	NaN	NaN	NaN	NaN	NaN	NaN	NaN	NaN	NaN	NaN	NaN	NaN	NaN	NaN	NaN
		0.1343	0.094883	0.094883	0.094883	0.094883	0.094883	NaN	NaN	NaN	NaN	NaN	NaN	NaN	NaN	NaN	NaN	NaN	NaN	NaN	NaN	NaN	NaN	NaN	NaN	NaN	NaN	NaN	NaN	NaN	NaN
		NaN	NaN	NaN	NaN	NaN	NaN	NaN	NaN	NaN	NaN	NaN	NaN	NaN	NaN	NaN	NaN	NaN	NaN	NaN	NaN	NaN	NaN	NaN	NaN	NaN	NaN	NaN	NaN	NaN	NaN
		NaN	NaN	NaN	NaN	NaN	NaN	NaN	NaN	NaN	NaN	NaN	NaN	NaN	NaN	NaN	NaN	NaN	NaN	NaN	NaN	NaN	NaN	NaN	NaN	NaN	NaN	NaN	NaN	NaN	NaN
		NaN	NaN	NaN	NaN	NaN	NaN	NaN	NaN	NaN	NaN	NaN	NaN	NaN	NaN	NaN	NaN	NaN	NaN	NaN	NaN	NaN	NaN	NaN	NaN	NaN	NaN	NaN	NaN	NaN	NaN
		NaN	NaN	NaN	NaN	NaN	NaN	NaN	NaN	NaN	NaN	NaN	NaN	NaN	NaN	NaN	NaN	NaN	NaN	NaN	NaN	NaN	NaN	NaN	NaN	NaN	NaN	NaN	NaN	NaN	NaN
		NaN	NaN	NaN	NaN	NaN	NaN	NaN	NaN	NaN	NaN	NaN	NaN	NaN	NaN	NaN	NaN	NaN	NaN	NaN	NaN	NaN	NaN	NaN	NaN	NaN	NaN	NaN	NaN	NaN	NaN
		NaN	NaN	NaN	NaN	NaN	NaN	NaN	NaN	NaN	NaN	NaN	NaN	NaN	NaN	NaN	NaN	NaN	NaN	NaN	NaN	NaN	NaN	NaN	NaN	NaN	NaN	NaN	NaN	NaN	NaN
		NaN	NaN	NaN	NaN	NaN	NaN	NaN	NaN	NaN	NaN	NaN	NaN	NaN	NaN	NaN	NaN	NaN	NaN	NaN	NaN	NaN	NaN	NaN	NaN	NaN	NaN	NaN	NaN	NaN	NaN
		NaN	NaN	NaN	NaN	NaN	NaN	NaN	NaN	NaN	NaN	NaN	NaN	NaN	NaN	NaN	NaN	NaN	NaN	NaN	NaN	NaN	NaN	NaN	NaN	NaN	NaN	NaN	NaN	NaN	NaN
	5
		NaN	NaN	NaN	NaN	NaN	NaN	NaN	NaN	NaN	NaN	NaN	NaN	NaN	NaN	NaN	NaN	NaN	NaN	NaN	NaN	NaN	NaN	NaN	NaN	NaN	NaN	NaN	NaN	NaN	NaN
		NaN	NaN	NaN	NaN	NaN	NaN	NaN	NaN	NaN	NaN	NaN	NaN	NaN	NaN	NaN	NaN	NaN	NaN	NaN	NaN	NaN	NaN	NaN	NaN	NaN	NaN	NaN	NaN	NaN	NaN
		0.02762	0.027395	0.034956	0.040145	0.039056	0.052448	0.087105	0.1012	0.10471	0.10739	0.11578	0.11958	0.11958	0.12948	0.12948	0.12948	0.12914	0.12977	0.12977	0.13505	0.13505	0.13505	0.13505	0.13505	0.14491	0.14624	0.14624	0.14624	0.14624	0.14624
		0.05703	0.062696	0.084219	0.084619	0.087037	0.094959	0.097378	0.10438	0.11138	0.12258	0.12212	0.13347	0.13347	0.13347	0.13555	0.13555	0.13555	0.13555	0.13555	0.13555	0.13555	0.13555	0.13555	0.13555	0.13555	0.13555	0.13555	0.13555	0.13083	0.13083
		0.087307	0.10251	0.10888	0.10698	0.10577	0.11609	0.12016	0.12821	0.12337	0.12444	0.12444	0.12325	0.12559	0.13163	0.13163	0.13163	0.13163	0.13163	0.13163	0.13163	0.13163	0.13163	0.13163	0.13163	0.13163	0.13163	0.13163	0.13163	0.13163	0.13163
		0.10774	0.12381	0.11956	0.1141	0.12202	0.1249	0.12705	0.12965	0.12807	0.12481	0.12481	0.12545	0.12545	0.12545	0.12545	0.13112	0.13112	0.13112	0.13112	0.13112	0.13112	0.13112	0.13112	0.13112	0.13112	0.13112	0.13112	0.13112	0.13112	0.13112
		0.12534	0.13119	0.12763	0.12559	0.1263	0.13104	0.12902	0.12846	0.12737	0.12737	0.12737	0.1267	0.1267	0.1267	0.1267	0.13151	0.13151	0.13151	0.13151	0.13151	0.13151	0.13151	0.13151	0.13151	0.13151	0.13151	0.13151	0.13151	0.13151	0.13151
		0.1314	0.13027	0.1286	0.12665	0.12774	0.12915	0.12791	0.12856	0.12778	0.12778	0.12778	0.12778	0.12778	0.12778	0.13077	0.13077	0.13077	0.13077	0.13077	0.13077	0.13077	0.13077	0.13077	0.13077	0.13077	0.13077	0.13077	0.13077	0.13077	0.13077
		0.13103	0.12948	0.12738	0.12781	0.12693	0.12783	0.12783	0.12963	0.12923	0.12827	0.12827	0.12827	0.12827	0.12827	0.12827	0.12827	0.12316	0.12316	0.12316	0.12316	0.12316	0.12316	0.12316	0.12316	0.12316	0.12316	0.12316	0.12316	0.12316	0.12316
		0.12415	0.12266	0.12349	0.12038	0.12055	0.12075	0.12118	0.12118	0.12118	0.12118	0.12118	0.12118	0.12118	0.11733	0.11733	0.11733	0.11733	0.11733	0.11733	0.11733	0.11733	0.11733	0.11733	0.11733	0.11733	0.11733	0.11733	0.11733	0.11733	0.11733
		0.11905	0.11811	0.11801	0.11801	0.1182	0.1182	0.11567	0.11567	0.11567	0.11567	0.11567	0.11567	0.11567	0.11567	0.11567	0.11567	0.11567	0.11567	0.11567	0.11567	0.11567	0.11567	0.11567	0.11567	0.11567	0.11567	0.11567	0.11567	0.11567	0.11567
		0.1146	0.11318	0.11318	0.11141	0.11141	0.11198	0.11198	0.11198	0.11198	0.11198	0.11198	0.11198	0.11198	0.11198	0.11198	0.11198	0.11198	0.11198	0.11198	0.11198	0.11198	0.11198	0.11198	0.11198	0.11198	0.11198	0.11198	0.11198	0.11198	0.11198
		0.10958	0.10845	0.10845	0.10845	0.10845	0.10891	0.10891	0.10891	0.10891	0.10891	0.10891	0.10891	0.10891	0.10891	0.10891	0.10891	0.10891	0.10891	0.10891	0.10891	0.10891	0.10891	0.10891	0.10891	0.10891	0.10891	0.10891	0.10891	0.10891	0.10891
		0.10922	0.10749	0.10749	0.10749	0.10749	0.10749	0.10749	0.10749	0.10749	0.10749	0.10749	0.10749	0.10749	0.10749	0.10749	0.10749	0.10749	0.10749	0.10749	0.10749	0.10749	0.10749	0.10749	0.10749	0.10749	0.10749	0.10749	0.10749	0.10749	0.10749
		0.10847	0.10842	0.10842	0.10842	0.10842	0.10842	0.10842	0.10842	0.10842	0.10842	0.10842	0.10842	0.10842	0.10842	0.10842	0.10842	0.10842	0.10842	0.10842	0.10842	0.10842	0.10842	0.10842	0.10842	0.10842	0.10842	0.10842	0.10842	0.10842	0.10842
		0.10603	0.10603	0.10603	0.10603	0.10603	0.10603	0.10603	0.10603	0.10603	0.10603	0.10603	0.10603	0.10603	0.10603	0.10603	0.10603	0.10603	0.10603	0.10603	0.10603	0.10603	0.10603	0.10603	0.10603	0.10603	0.10603	0.10603	0.10603	0.10603	0.10603
		0.10212	0.10212	0.10212	0.10212	0.10212	0.10212	0.10212	0.10212	0.10212	0.10212	0.10212	0.10212	0.10212	0.10212	0.10212	0.10212	0.10212	0.10212	0.10212	0.10212	0.10212	0.10212	0.10212	0.10212	0.10212	0.10212	0.10212	0.10212	0.10212	0.10212
		0.09991	0.09991	0.09991	0.09991	0.09991	0.09991	0.09991	0.09991	0.09991	0.09991	0.09991	0.09991	0.09991	0.09991	0.09991	0.09991	0.09991	0.09991	0.09991	0.09991	0.09991	0.09991	0.09991	0.09991	0.09991	0.09991	0.09991	0.09991	0.09991	0.09991
		0.096998	0.096998	0.096998	0.096998	0.096998	0.096998	0.096998	0.096998	0.096998	0.096998	0.096998	0.096998	0.096998	0.096998	0.096998	0.096998	0.096998	0.096998	0.096998	0.096998	0.096998	0.096998	0.096998	0.096998	0.096998	0.096998	0.096998	0.096998	0.096998	0.096998
		0.096246	0.096246	0.096246	0.096246	0.096246	0.096246	0.096246	0.096246	0.096246	0.096246	0.096246	0.096246	0.096246	0.096246	0.096246	0.096246	0.096246	0.096246	0.096246	0.096246	0.096246	0.096246	0.096246	0.096246	0.096246	0.096246	0.096246	0.096246	0.096246	0.096246
		0.095462	0.095462	0.095462	0.095462	0.095462	0.095462	0.095462	0.095462	0.095462	0.095462	0.095462	0.095462	0.095462	0.095462	0.095462	0.095462	0.095462	0.095462	0.095462	0.095462	0.095462	0.095462	0.095462	0.095462	0.095462	0.095462	0.095462	0.095462	0.095462	0.095462
		0.096201	0.096201	0.096201	0.096201	0.096201	0.096201	0.096201	0.096201	0.096201	0.096201	0.096201	0.096201	0.096201	0.096201	0.096201	0.096201	0.096201	0.096201	0.096201	0.096201	0.096201	0.096201	0.096201	0.096201	0.096201	0.096201	0.096201	0.096201	0.096201	0.096201
		NaN	NaN	NaN	NaN	NaN	NaN	NaN	NaN	NaN	NaN	NaN	NaN	NaN	NaN	NaN	NaN	NaN	NaN	NaN	NaN	NaN	NaN	NaN	NaN	NaN	NaN	NaN	NaN	NaN	NaN
		NaN	NaN	NaN	NaN	NaN	NaN	NaN	NaN	NaN	NaN	NaN	NaN	NaN	NaN	NaN	NaN	NaN	NaN	NaN	NaN	NaN	NaN	NaN	NaN	NaN	NaN	NaN	NaN	NaN	NaN
		NaN	NaN	NaN	NaN	NaN	NaN	NaN	NaN	NaN	NaN	NaN	NaN	NaN	NaN	NaN	NaN	NaN	NaN	NaN	NaN	NaN	NaN	NaN	NaN	NaN	NaN	NaN	NaN	NaN	NaN
		NaN	NaN	NaN	NaN	NaN	NaN	NaN	NaN	NaN	NaN	NaN	NaN	NaN	NaN	NaN	NaN	NaN	NaN	NaN	NaN	NaN	NaN	NaN	NaN	NaN	NaN	NaN	NaN	NaN	NaN
		NaN	NaN	NaN	NaN	NaN	NaN	NaN	NaN	NaN	NaN	NaN	NaN	NaN	NaN	NaN	NaN	NaN	NaN	NaN	NaN	NaN	NaN	NaN	NaN	NaN	NaN	NaN	NaN	NaN	NaN
		NaN	NaN	NaN	NaN	NaN	NaN	NaN	NaN	NaN	NaN	NaN	NaN	NaN	NaN	NaN	NaN	NaN	NaN	NaN	NaN	NaN	NaN	NaN	NaN	NaN	NaN	NaN	NaN	NaN	NaN
		NaN	NaN	NaN	NaN	NaN	NaN	NaN	NaN	NaN	NaN	NaN	NaN	NaN	NaN	NaN	NaN	NaN	NaN	NaN	NaN	NaN	NaN	NaN	NaN	NaN	NaN	NaN	NaN	NaN	NaN
		NaN	NaN	NaN	NaN	NaN	NaN	NaN	NaN	NaN	NaN	NaN	NaN	NaN	NaN	NaN	NaN	NaN	NaN	NaN	NaN	NaN	NaN	NaN	NaN	NaN	NaN	NaN	NaN	NaN	NaN
	6
		NaN	NaN	NaN	NaN	NaN	NaN	NaN	NaN	NaN	NaN	NaN	NaN	NaN	NaN	NaN	NaN	NaN	NaN	NaN	NaN	NaN	NaN	NaN	NaN	NaN	NaN	NaN	NaN	NaN	NaN
		NaN	NaN	NaN	NaN	NaN	NaN	NaN	NaN	NaN	NaN	NaN	NaN	NaN	NaN	NaN	NaN	NaN	NaN	NaN	NaN	NaN	NaN	NaN	NaN	NaN	NaN	NaN	NaN	NaN	NaN
		0.02709	0.047102	0.049935	0.062737	0.073682	0.080494	0.083454	0.094767	0.10999	0.13239	0.13814	0.13812	0.1364	0.13215	0.13215	0.13808	0.14308	0.14308	0.1363	0.1363	0.1363	0.13208	0.14764	0.17248	0.17248	0.17248	0.17248	0.17248	0.17248	0.17248
		0.067895	0.081681	0.10135	0.10966	0.13892	0.1466	0.15899	0.16394	0.16394	0.16084	0.16954	0.17483	0.18111	0.18111	0.18111	0.18111	0.18111	0.18111	0.18111	0.18111	0.18111	0.18111	0.18111	0.17664	0.17664	0.17664	0.17664	0.17664	0.17664	0.17664
		0.093791	0.10993	0.1269	0.1433	0.16311	0.17179	0.1736	0.17964	0.18251	0.18251	0.17775	0.17827	0.17819	0.17823	0.17823	0.17823	0.17823	0.17823	0.17823	0.17823	0.17823	0.17823	0.17823	0.17823	0.17823	0.17823	0.17823	0.17605	0.17605	0.17605
		0.13119	0.15524	0.16039	0.16411	0.17449	0.1848	0.18142	0.18276	0.1815	0.1815	0.1815	0.17789	0.17941	0.17941	0.17941	0.17941	0.17941	0.17941	0.17941	0.17941	0.17941	0.17941	0.17941	0.177	0.177	0.177	0.177	0.177	0.177	0.177
		0.16208	0.17096	0.17076	0.18682	0.19156	0.18631	0.1922	0.18689	0.18783	0.18783	0.18776	0.189	0.18321	0.18321	0.18321	0.18321	0.18321	0.18321	0.18321	0.18321	0.18321	0.18321	0.18321	0.18321	0.18321	0.18321	0.18321	0.18321	0.18321	0.18321
		0.17292	0.18273	0.18553	0.19292	0.19125	0.1865	0.18764	0.18864	0.18864	0.18832	0.18832	0.18832	0.18329	0.18329	0.18329	0.18329	0.18329	0.18329	0.18329	0.18329	0.18329	0.18329	0.18329	0.18329	0.18329	0.18329	0.18329	0.18329	0.18329	0.18329
		0.18108	0.18046	0.18079	0.18208	0.18737	0.18737	0.1876	0.18543	0.18673	0.18673	0.18673	0.18673	0.18673	0.18132	0.18132	0.18132	0.18132	0.18132	0.18132	0.18132	0.18132	0.18132	0.18132	0.18132	0.18132	0.18132	0.18132	0.18132	0.18132	0.18132
		0.18101	0.1794	0.17913	0.17968	0.18297	0.18307	0.18307	0.18428	0.18428	0.18428	0.18428	0.18428	0.18034	0.18034	0.18034	0.18034	0.18034	0.18034	0.18034	0.18034	0.18034	0.18034	0.18034	0.18034	0.18034	0.18034	0.18034	0.18034	0.18034	0.18034
		0.18157	0.1763	0.17625	0.17727	0.17727	0.17727	0.17727	0.17848	0.17848	0.17383	0.17383	0.17383	0.17383	0.17383	0.17383	0.17383	0.17383	0.17383	0.17383	0.17383	0.17383	0.17383	0.17383	0.17383	0.17383	0.17383	0.17383	0.17383	0.17383	0.17383
		0.18063	0.17431	0.17381	0.17483	0.17483	0.1758	0.1758	0.1758	0.17153	0.17153	0.17153	0.17153	0.17153	0.17153	0.17153	0.17153	0.17153	0.17153	0.17153	0.17153	0.17153	0.17153	0.17153	0.17153	0.17153	0.17153	0.17153	0.17153	0.17153	0.17153
		0.17334	0.17256	0.17256	0.17256	0.17256	0.17256	0.1688	0.1688	0.1688	0.1688	0.1688	0.1688	0.1688	0.1688	0.1688	0.1688	0.1688	0.1688	0.1688	0.1688	0.1688	0.1688	0.1688	0.1688	0.1688	0.1688	0.1688	0.1688	0.1688	0.1688
		0.17178	0.17209	0.17209	0.17209	0.1694	0.1694	0.1694	0.1694	0.1694	0.1694	0.1694	0.1694	0.1694	0.1694	0.1694	0.1694	0.1694	0.1694	0.1694	0.1694	0.1694	0.1694	0.1694	0.1694	0.1694	0.1694	0.1694	0.1694	0.1694	0.1694
		0.16949	0.1696	0.16721	0.16721	0.16721	0.16721	0.16721	0.16721	0.16721	0.16721	0.16721	0.16721	0.16721	0.16721	0.16721	0.16721	0.16721	0.16721	0.16721	0.16721	0.16721	0.14562	0.14562	0.14562	0.14562	0.14562	0.14562	0.14562	0.14562	0.14562
		0.16743	0.16563	0.16563	0.16563	0.16563	0.16563	0.16563	0.16563	0.16563	0.16563	0.14266	0.14266	0.14266	0.14266	0.14266	0.14266	0.14266	0.14266	0.14266	0.14266	0.14266	0.14266	0.14266	0.14266	0.14266	0.14266	0.14266	0.14266	0.14266	0.14266
		0.1648	0.16367	0.16367	0.16367	0.16367	0.14203	0.14203	0.14203	0.14203	0.14203	0.14203	0.14203	0.14203	0.14203	0.14203	0.14203	0.14203	0.14203	0.14203	0.14203	0.14203	0.14203	0.14203	0.14203	0.14203	0.14203	0.14203	0.14203	0.14203	0.14203
		0.15565	0.15483	0.15483	0.13661	0.13661	0.13661	0.13661	0.13661	0.13661	0.13661	0.13661	0.13661	0.13661	0.13661	0.13661	0.13661	0.13661	0.13661	0.13661	0.13661	0.13661	0.13661	0.13661	0.13661	0.13661	0.13661	0.13661	NaN	NaN	NaN
		0.15118	0.15036	0.13473	0.13473	0.13473	0.13473	0.13473	0.13473	0.13473	0.13473	0.13473	0.13473	0.13473	0.13473	0.13473	0.13473	0.13473	NaN	NaN	NaN	NaN	NaN	NaN	NaN	NaN	NaN	NaN	NaN	NaN	NaN
		0.14559	0.096493	0.096493	0.096493	0.096493	0.096493	0.096493	0.096493	0.096493	0.096493	NaN	NaN	NaN	NaN	NaN	NaN	NaN	NaN	NaN	NaN	NaN	NaN	NaN	NaN	NaN	NaN	NaN	NaN	NaN	NaN
		0.13829	0.094878	0.094878	0.094878	0.094878	0.094878	0.094878	NaN	NaN	NaN	NaN	NaN	NaN	NaN	NaN	NaN	NaN	NaN	NaN	NaN	NaN	NaN	NaN	NaN	NaN	NaN	NaN	NaN	NaN	NaN
		0.1343	0.094883	0.094883	0.094883	0.094883	0.094883	NaN	NaN	NaN	NaN	NaN	NaN	NaN	NaN	NaN	NaN	NaN	NaN	NaN	NaN	NaN	NaN	NaN	NaN	NaN	NaN	NaN	NaN	NaN	NaN
		NaN	NaN	NaN	NaN	NaN	NaN	NaN	NaN	NaN	NaN	NaN	NaN	NaN	NaN	NaN	NaN	NaN	NaN	NaN	NaN	NaN	NaN	NaN	NaN	NaN	NaN	NaN	NaN	NaN	NaN
		NaN	NaN	NaN	NaN	NaN	NaN	NaN	NaN	NaN	NaN	NaN	NaN	NaN	NaN	NaN	NaN	NaN	NaN	NaN	NaN	NaN	NaN	NaN	NaN	NaN	NaN	NaN	NaN	NaN	NaN
		NaN	NaN	NaN	NaN	NaN	NaN	NaN	NaN	NaN	NaN	NaN	NaN	NaN	NaN	NaN	NaN	NaN	NaN	NaN	NaN	NaN	NaN	NaN	NaN	NaN	NaN	NaN	NaN	NaN	NaN
		NaN	NaN	NaN	NaN	NaN	NaN	NaN	NaN	NaN	NaN	NaN	NaN	NaN	NaN	NaN	NaN	NaN	NaN	NaN	NaN	NaN	NaN	NaN	NaN	NaN	NaN	NaN	NaN	NaN	NaN
		NaN	NaN	NaN	NaN	NaN	NaN	NaN	NaN	NaN	NaN	NaN	NaN	NaN	NaN	NaN	NaN	NaN	NaN	NaN	NaN	NaN	NaN	NaN	NaN	NaN	NaN	NaN	NaN	NaN	NaN
		NaN	NaN	NaN	NaN	NaN	NaN	NaN	NaN	NaN	NaN	NaN	NaN	NaN	NaN	NaN	NaN	NaN	NaN	NaN	NaN	NaN	NaN	NaN	NaN	NaN	NaN	NaN	NaN	NaN	NaN
		NaN	NaN	NaN	NaN	NaN	NaN	NaN	NaN	NaN	NaN	NaN	NaN	NaN	NaN	NaN	NaN	NaN	NaN	NaN	NaN	NaN	NaN	NaN	NaN	NaN	NaN	NaN	NaN	NaN	NaN
		NaN	NaN	NaN	NaN	NaN	NaN	NaN	NaN	NaN	NaN	NaN	NaN	NaN	NaN	NaN	NaN	NaN	NaN	NaN	NaN	NaN	NaN	NaN	NaN	NaN	NaN	NaN	NaN	NaN	NaN
	7
		NaN	NaN	NaN	NaN	NaN	NaN	NaN	NaN	NaN	NaN	NaN	NaN	NaN	NaN	NaN	NaN	NaN	NaN	NaN	NaN	NaN	NaN	NaN	NaN	NaN	NaN	NaN	NaN	NaN	NaN
		NaN	NaN	NaN	NaN	NaN	NaN	NaN	NaN	NaN	NaN	NaN	NaN	NaN	NaN	NaN	NaN	NaN	NaN	NaN	NaN	NaN	NaN	NaN	NaN	NaN	NaN	NaN	NaN	NaN	NaN
		0.04367	0.062522	0.10264	0.13419	0.15126	0.17417	0.204	0.21149	0.21926	0.21926	0.2273	0.23202	0.22674	0.24118	0.24118	0.24118	0.25442	0.25442	0.25766	0.25766	0.25766	0.25766	0.25766	0.27522	0.27522	0.27522	0.27522	0.27522	0.27522	0.27522
		0.096046	0.11102	0.14806	0.17393	0.20701	0.21356	0.23873	0.24611	0.25041	0.25385	0.25385	0.25385	0.26016	0.26016	0.26016	0.26016	0.26016	0.25979	0.27759	0.27759	0.27759	0.27759	0.27759	0.27759	0.27759	0.27759	0.27759	0.27759	0.27759	0.27759
		0.13441	0.15634	0.18172	0.20591	0.21575	0.23138	0.23791	0.24582	0.25124	0.25727	0.25727	0.25727	0.25727	0.25727	0.25727	0.25727	0.25727	0.25727	0.27239	0.27253	0.27253	0.27253	0.27253	0.27253	0.27253	0.27253	0.27253	0.27253	0.27253	0.27253
		0.16936	0.19123	0.20511	0.21924	0.22681	0.22936	0.25164	0.25412	0.25412	0.25412	0.25412	0.25412	0.25412	0.25412	0.26822	0.26822	0.26822	0.26865	0.26865	0.26865	0.26865	0.26865	0.26865	0.26865	0.26865	0.26865	0.26865	0.26865	0.26865	0.26865
		0.18858	0.20737	0.21248	0.22379	0.23286	0.24078	0.24376	0.24291	0.24837	0.24837	0.24837	0.24786	0.24786	0.24786	0.26043	0.26043	0.26043	0.26043	0.26043	0.26043	0.26043	0.26043	0.26043	0.26043	0.26043	0.26043	0.26043	0.26043	0.26043	0.26043
		0.19856	0.21166	0.2126	0.21304	0.2233	0.22468	0.2325	0.23714	0.23714	0.23714	0.23714	0.23702	0.23702	0.23702	0.23702	0.24884	0.24884	0.24884	0.24884	0.24884	0.24884	0.24884	0.24884	0.24884	0.24884	0.24884	0.24884	0.24884	0.24884	0.24884
		0.21057	0.21707	0.21916	0.2275	0.2314	0.23363	0.23319	0.23319	0.23319	0.23319	0.23299	0.23299	0.23299	0.23299	0.24379	0.24379	0.24379	0.24379	0.24379	0.24379	0.24379	0.24379	0.24379	0.24379	0.24379	0.22114	0.22114	0.22114	0.22114	0.22114
		0.19879	0.20478	0.21022	0.21369	0.21369	0.21348	0.21355	0.21355	0.21355	0.21355	0.21355	0.21355	0.21355	0.21355	0.21355	0.22615	0.22615	0.22615	0.20369	0.20369	0.20369	0.20369	0.20369	0.20369	0.20369	0.20369	0.20369	0.20369	0.20369	0.20369
		0.19351	0.19899	0.20029	0.20029	0.19871	0.19871	0.1985	0.1985	0.1985	0.1985	0.1985	0.20673	0.20673	0.20673	0.20673	0.20673	0.20673	0.20673	0.20673	0.18295	0.18295	0.18295	0.18295	0.18295	0.16061	0.16061	0.1453	0.1453	0.1453	0.1453
		0.18337	0.18225	0.18225	0.18144	0.18144	0.18144	0.18144	0.18535	0.18535	0.18535	0.18535	0.18535	0.18535	0.16377	0.16377	0.16377	0.16377	0.16377	0.16377	0.16377	0.16377	0.16377	0.16377	0.14196	0.14196	0.12342	0.12342	0.12342	0.12342	0.12342
		0.144	0.13938	0.13938	0.13938	0.13938	0.12225	0.12431	0.12431	0.12431	0.12431	0.12431	0.12431	0.12431	0.12431	0.12431	0.12431	0.12431	0.12431	0.12431	0.086739	0.0666	0.0666	0.0666	0.053634	0.053634	0.053634	0.053634	0.053634	0.053634	0.053634
		0.12773	0.11522	0.11522	0.11651	0.11651	0.11651	0.11651	0.11651	0.11651	0.11651	0.11651	0.11651	0.11651	0.11651	0.081882	0.081882	0.081882	0.062183	0.062183	0.062183	0.062183	0.062183	0.053357	0.053357	0.053357	0.053357	0.053357	0.053357	0.053357	0.053357
		0.10171	0.10202	0.10202	0.10202	0.10202	0.10202	0.10202	0.10202	0.10202	0.10202	0.082845	0.082845	0.054432	0.054432	0.054432	0.047686	0.047686	0.047686	0.047686	0.047686	0.047686	0.047686	0.047686	0.047686	0.047686	0.047686	0.047686	0.047686	0.047686	0.035055
		0.077534	0.07861	0.07861	0.07861	0.07861	0.07861	0.07861	0.03842	0.03842	0.03842	0.03842	0.03842	0.03842	0.03842	0.03842	0.03842	0.03842	0.03842	0.03842	0.03842	0.03842	0.03842	0.03842	0.03842	0.03842	0.027123	0.027123	0.027123	0.027123	0.027123
		0.048387	0.037232	0.024529	0.024529	0.024529	0.011084	0.011084	0.011084	0.011084	0.011084	0.011084	0.011084	0.011084	0.011084	0.011084	0.011084	0.011084	0.011084	0.011084	0.014739	0.014739	0.014739	0.014739	0.014739	0.014739	0.014739	0.014739	0.014739	NaN	NaN
		0.054096	0.040935	0.020671	0.020671	0.020671	0.020671	0.020671	0.020671	0.020671	0.020671	0.020671	0.020671	0.020671	0.020671	0.020671	0.020671	0.020671	0.029907	0.029907	0.029907	0.029907	0.029907	0.029907	0.029907	0.029907	NaN	NaN	NaN	NaN	NaN
		0.022732	0.0055168	0.0055168	0.0055168	-0.042126	-0.042126	-0.042126	-0.042126	-0.042126	-0.042126	NaN	NaN	NaN	NaN	NaN	NaN	NaN	NaN	NaN	NaN	NaN	NaN	NaN	NaN	NaN	NaN	NaN	NaN	NaN	NaN
		0.014614	0.0055168	0.0055168	0.0055168	0.0055168	-0.042126	-0.042126	-0.042126	-0.042126	-0.042126	-0.042126	-0.042126	NaN	NaN	NaN	NaN	NaN	NaN	NaN	NaN	NaN	NaN	NaN	NaN	NaN	NaN	NaN	NaN	NaN	NaN
		0.022009	0.022009	0.022009	NaN	NaN	NaN	NaN	NaN	NaN	NaN	NaN	NaN	NaN	NaN	NaN	NaN	NaN	NaN	NaN	NaN	NaN	NaN	NaN	NaN	NaN	NaN	NaN	NaN	NaN	NaN
		-0.10657	NaN	NaN	NaN	NaN	NaN	NaN	NaN	NaN	NaN	NaN	NaN	NaN	NaN	NaN	NaN	NaN	NaN	NaN	NaN	NaN	NaN	NaN	NaN	NaN	NaN	NaN	NaN	NaN	NaN
		NaN	NaN	NaN	NaN	NaN	NaN	NaN	NaN	NaN	NaN	NaN	NaN	NaN	NaN	NaN	NaN	NaN	NaN	NaN	NaN	NaN	NaN	NaN	NaN	NaN	NaN	NaN	NaN	NaN	NaN
		NaN	NaN	NaN	NaN	NaN	NaN	NaN	NaN	NaN	NaN	NaN	NaN	NaN	NaN	NaN	NaN	NaN	NaN	NaN	NaN	NaN	NaN	NaN	NaN	NaN	NaN	NaN	NaN	NaN	NaN
		NaN	NaN	NaN	NaN	NaN	NaN	NaN	NaN	NaN	NaN	NaN	NaN	NaN	NaN	NaN	NaN	NaN	NaN	NaN	NaN	NaN	NaN	NaN	NaN	NaN	NaN	NaN	NaN	NaN	NaN
		NaN	NaN	NaN	NaN	NaN	NaN	NaN	NaN	NaN	NaN	NaN	NaN	NaN	NaN	NaN	NaN	NaN	NaN	NaN	NaN	NaN	NaN	NaN	NaN	NaN	NaN	NaN	NaN	NaN	NaN
		NaN	NaN	NaN	NaN	NaN	NaN	NaN	NaN	NaN	NaN	NaN	NaN	NaN	NaN	NaN	NaN	NaN	NaN	NaN	NaN	NaN	NaN	NaN	NaN	NaN	NaN	NaN	NaN	NaN	NaN
		NaN	NaN	NaN	NaN	NaN	NaN	NaN	NaN	NaN	NaN	NaN	NaN	NaN	NaN	NaN	NaN	NaN	NaN	NaN	NaN	NaN	NaN	NaN	NaN	NaN	NaN	NaN	NaN	NaN	NaN
		NaN	NaN	NaN	NaN	NaN	NaN	NaN	NaN	NaN	NaN	NaN	NaN	NaN	NaN	NaN	NaN	NaN	NaN	NaN	NaN	NaN	NaN	NaN	NaN	NaN	NaN	NaN	NaN	NaN	NaN
		NaN	NaN	NaN	NaN	NaN	NaN	NaN	NaN	NaN	NaN	NaN	NaN	NaN	NaN	NaN	NaN	NaN	NaN	NaN	NaN	NaN	NaN	NaN	NaN	NaN	NaN	NaN	NaN	NaN	NaN
	8
		NaN	NaN	NaN	NaN	NaN	NaN	NaN	NaN	NaN	NaN	NaN	NaN	NaN	NaN	NaN	NaN	NaN	NaN	NaN	NaN	NaN	NaN	NaN	NaN	NaN	NaN	NaN	NaN	NaN	NaN
		NaN	NaN	NaN	NaN	NaN	NaN	NaN	NaN	NaN	NaN	NaN	NaN	NaN	NaN	NaN	NaN	NaN	NaN	NaN	NaN	NaN	NaN	NaN	NaN	NaN	NaN	NaN	NaN	NaN	NaN
		0.034324	0.0027308	-0.011816	0.004895	0.036105	0.047558	0.051814	0.073662	0.093654	0.095565	0.11135	0.10781	0.11785	0.12018	0.12018	0.12018	0.12018	0.13186	0.13186	0.13281	0.13281	0.13281	0.13281	0.13281	0.13281	0.13828	0.13264	0.13264	0.13264	0.13264
		0.061783	0.04177	0.031797	0.045611	0.057907	0.05383	0.085394	0.087561	0.098894	0.11501	0.12539	0.12539	0.12648	0.14473	0.14473	0.14473	0.14473	0.14233	0.14233	0.14233	0.14233	0.14233	0.14233	0.14233	0.14233	0.14233	0.14289	0.14289	0.14289	0.14289
		0.082408	0.073095	0.067976	0.066022	0.083579	0.092156	0.10071	0.11255	0.11821	0.12518	0.12781	0.1342	0.1342	0.13451	0.13451	0.13451	0.13409	0.13409	0.13409	0.13409	0.13409	0.13409	0.13496	0.13496	0.13496	0.13496	0.13496	0.13496	0.13496	0.13496
		0.093381	0.09029	0.094518	0.10141	0.10019	0.10066	0.10646	0.11405	0.12185	0.12625	0.12796	0.12805	0.13137	0.13137	0.13137	0.13137	0.13096	0.13096	0.13096	0.13096	0.13096	0.13096	0.13055	0.13055	0.13055	0.13055	0.13055	0.13055	0.13055	0.13055
		0.10107	0.10043	0.10504	0.10669	0.10884	0.10528	0.11236	0.11303	0.11303	0.11303	0.12031	0.12264	0.12264	0.12264	0.12434	0.12434	0.12434	0.12434	0.12434	0.12434	0.12434	0.12434	0.12434	0.12434	0.12434	0.12434	0.12434	0.12434	0.12434	0.12434
		0.10008	0.11002	0.10671	0.10734	0.10938	0.1131	0.11031	0.11031	0.11155	0.11186	0.11303	0.1125	0.1125	0.1125	0.11358	0.11358	0.11358	0.11358	0.11358	0.11358	0.11358	0.11358	0.11358	0.11358	0.11358	0.11358	0.11358	0.11358	0.11358	0.11358
		0.11096	0.11267	0.11001	0.1094	0.11077	0.11115	0.10399	0.10275	0.10917	0.10937	0.10937	0.11096	0.11106	0.11106	0.11106	0.11106	0.11106	0.11106	0.11106	0.11106	0.11106	0.11106	0.11106	0.11106	0.11106	0.11106	0.11106	0.11106	0.11106	0.11106
		0.10934	0.10762	0.10552	0.10552	0.10811	0.10334	0.10318	0.1025	0.1025	0.1025	0.10301	0.10301	0.10301	0.10374	0.10374	0.10374	0.10374	0.10374	0.10374	0.10374	0.10374	0.10374	0.10374	0.10374	0.10374	0.10374	0.10374	0.10374	0.10374	0.10374
		0.10119	0.10126	0.10308	0.10095	0.096502	0.098894	0.098894	0.098894	0.098894	0.099304	0.099193	0.099193	0.099193	0.099193	0.099193	0.099193	0.099193	0.099193	0.099193	0.099193	0.099193	0.099193	0.099193	0.099193	0.099193	0.099193	0.099193	0.099193	0.099193	0.099193
		0.095019	0.093422	0.093422	0.093948	0.093948	0.093814	0.093814	0.093814	0.093794	0.093794	0.093794	0.093794	0.093794	0.093794	0.093794	0.093794	0.093794	0.093794	0.093794	0.093794	0.093794	0.093794	0.093794	0.093794	0.093794	0.093794	0.093794	0.093794	0.093794	0.093794
		0.09245	0.08896	0.09008	0.090428	0.090598	0.090598	0.090598	0.090598	0.090598	0.090973	0.090973	0.090973	0.090973	0.090973	0.090973	0.090973	0.090973	0.090973	0.090973	0.090973	0.090973	0.090973	0.090973	0.090973	0.090973	0.090973	0.090973	0.090973	0.090973	0.090973
		0.085377	0.087466	0.087455	0.087455	0.087455	0.087455	0.087455	0.087455	0.087455	0.087455	0.087455	0.087455	0.087455	0.087455	0.087455	0.087455	0.087455	0.087455	0.087455	0.087455	0.087455	0.087455	0.087455	0.087455	0.087455	0.087455	0.087455	0.087455	0.087455	0.087455
		0.074297	0.073516	0.073516	0.073516	0.073516	0.073516	0.073516	0.073516	0.073516	0.073516	0.073516	0.073516	0.073516	0.073516	0.073516	0.073516	0.073516	0.073516	0.073516	0.073516	0.073516	0.073516	0.073516	0.073516	0.073516	0.073516	0.073516	0.073516	0.073516	0.073516
		0.071146	0.07133	0.07133	0.07133	0.07133	0.07133	0.07133	0.07133	0.07133	0.07133	0.07133	0.07133	0.07133	0.07133	0.07133	0.07133	0.07133	0.07133	0.07133	0.07133	0.07133	0.07133	0.07133	0.07133	0.07133	0.07133	0.07133	0.07133	0.07133	0.07133
		0.065319	0.065271	0.065271	0.065271	0.065271	0.065271	0.065271	0.065271	0.065271	0.065271	0.065271	0.065271	0.065271	0.065271	0.065271	0.065271	0.065271	0.065271	0.065271	0.065271	0.065271	0.065271	0.065271	0.065271	0.065271	0.065271	0.065271	0.065271	0.065271	0.065271
		0.063616	0.063616	0.063616	0.063616	0.063616	0.063616	0.063616	0.063616	0.063616	0.063616	0.063616	0.063616	0.063616	0.063616	0.063616	0.063616	0.063616	0.063616	0.063616	0.063616	0.063616	0.063616	0.063616	0.063616	0.063616	0.063616	0.063616	0.063616	0.063616	0.063616
		0.059329	0.059329	0.059329	0.059329	0.059329	0.059329	0.059329	0.059329	0.059329	0.059329	0.059329	0.059329	0.059329	0.059329	0.059329	0.059329	0.059329	0.059329	0.059329	0.059329	0.059329	0.059329	0.059329	0.059329	0.059329	0.059329	0.059329	0.059329	0.059329	0.059329
		0.049672	0.049672	0.049672	0.049672	0.049672	0.049672	0.049672	0.049672	0.049672	0.049672	0.049672	0.049672	0.049672	0.049672	0.049672	0.049672	0.049672	0.049672	0.049672	0.049672	0.049672	0.049672	0.049672	0.049672	0.049672	0.049672	0.049672	0.049672	0.049672	0.049672
		0.051186	0.051186	0.051186	0.051186	0.051186	0.051186	0.051186	0.051186	0.051186	0.051186	0.051186	0.051186	0.051186	0.051186	0.051186	0.051186	0.051186	0.051186	0.051186	0.051186	0.051186	0.051186	0.051186	0.051186	0.051186	0.051186	0.051186	0.051186	0.051186	0.051186
		0.05098	NaN	NaN	NaN	NaN	NaN	NaN	NaN	NaN	NaN	NaN	NaN	NaN	NaN	NaN	NaN	NaN	NaN	NaN	NaN	NaN	NaN	NaN	NaN	NaN	NaN	NaN	NaN	NaN	NaN
		NaN	NaN	NaN	NaN	NaN	NaN	NaN	NaN	NaN	NaN	NaN	NaN	NaN	NaN	NaN	NaN	NaN	NaN	NaN	NaN	NaN	NaN	NaN	NaN	NaN	NaN	NaN	NaN	NaN	NaN
		NaN	NaN	NaN	NaN	NaN	NaN	NaN	NaN	NaN	NaN	NaN	NaN	NaN	NaN	NaN	NaN	NaN	NaN	NaN	NaN	NaN	NaN	NaN	NaN	NaN	NaN	NaN	NaN	NaN	NaN
		NaN	NaN	NaN	NaN	NaN	NaN	NaN	NaN	NaN	NaN	NaN	NaN	NaN	NaN	NaN	NaN	NaN	NaN	NaN	NaN	NaN	NaN	NaN	NaN	NaN	NaN	NaN	NaN	NaN	NaN
		NaN	NaN	NaN	NaN	NaN	NaN	NaN	NaN	NaN	NaN	NaN	NaN	NaN	NaN	NaN	NaN	NaN	NaN	NaN	NaN	NaN	NaN	NaN	NaN	NaN	NaN	NaN	NaN	NaN	NaN
		NaN	NaN	NaN	NaN	NaN	NaN	NaN	NaN	NaN	NaN	NaN	NaN	NaN	NaN	NaN	NaN	NaN	NaN	NaN	NaN	NaN	NaN	NaN	NaN	NaN	NaN	NaN	NaN	NaN	NaN
		NaN	NaN	NaN	NaN	NaN	NaN	NaN	NaN	NaN	NaN	NaN	NaN	NaN	NaN	NaN	NaN	NaN	NaN	NaN	NaN	NaN	NaN	NaN	NaN	NaN	NaN	NaN	NaN	NaN	NaN
		NaN	NaN	NaN	NaN	NaN	NaN	NaN	NaN	NaN	NaN	NaN	NaN	NaN	NaN	NaN	NaN	NaN	NaN	NaN	NaN	NaN	NaN	NaN	NaN	NaN	NaN	NaN	NaN	NaN	NaN
		NaN	NaN	NaN	NaN	NaN	NaN	NaN	NaN	NaN	NaN	NaN	NaN	NaN	NaN	NaN	NaN	NaN	NaN	NaN	NaN	NaN	NaN	NaN	NaN	NaN	NaN	NaN	NaN	NaN	NaN
	9
		NaN	NaN	NaN	NaN	NaN	NaN	NaN	NaN	NaN	NaN	NaN	NaN	NaN	NaN	NaN	NaN	NaN	NaN	NaN	NaN	NaN	NaN	NaN	NaN	NaN	NaN	NaN	NaN	NaN	NaN
		NaN	NaN	NaN	NaN	NaN	NaN	NaN	NaN	NaN	NaN	NaN	NaN	NaN	NaN	NaN	NaN	NaN	NaN	NaN	NaN	NaN	NaN	NaN	NaN	NaN	NaN	NaN	NaN	NaN	NaN
		0.018669	0.037474	0.037213	0.036087	0.041456	0.063785	0.036262	0.043841	0.048137	0.052605	0.052605	0.058876	0.066987	0.059841	0.089996	0.089996	0.089996	0.089996	0.089996	0.089996	0.089996	0.089996	0.089996	0.089996	0.089996	0.089996	0.089996	0.089996	0.089996	0.089996
		0.056152	0.069351	0.077989	0.096076	0.072243	0.069921	0.081416	0.078339	0.071256	0.071256	0.068097	0.068097	0.073739	0.082518	0.082518	0.082518	0.082518	0.082518	0.082518	0.082518	0.082518	0.082518	0.082518	0.082518	0.082518	0.082518	0.082518	0.082518	0.082518	0.082518
		0.076808	0.091312	0.079344	0.080733	0.08007	0.086621	0.082426	0.076089	0.074785	0.074785	0.074785	0.074785	0.074785	0.074785	0.074785	0.074785	0.074785	0.074785	0.074785	0.074785	0.074785	0.074785	0.074785	0.074785	0.074785	0.074785	0.074785	0.074785	0.074785	0.074785
		0.083802	0.092774	0.077147	0.076035	0.07981	0.079178	0.065961	0.071095	0.071095	0.071095	0.071095	0.071095	0.071095	0.071095	0.071095	0.071095	0.071095	0.071095	0.071095	0.071095	0.071095	0.071095	0.071095	0.071095	0.071095	0.071095	0.071095	0.071095	0.071095	0.071095
		0.073141	0.08466	0.080554	0.081319	0.074538	0.074221	0.069036	0.072876	0.060757	0.060757	0.060757	0.060757	0.060757	0.060757	0.060757	0.060757	0.060757	0.060757	0.060757	0.060757	0.060757	0.060757	0.060757	0.060757	0.060757	0.060757	0.060757	0.060757	0.060757	0.060757
		0.072215	0.067475	0.062747	0.065134	0.06545	0.059684	0.059169	0.049137	0.049137	0.049137	0.049137	0.049137	0.049137	0.049137	0.049137	0.068464	0.068464	0.068464	0.068464	0.068464	0.068464	0.068464	0.068464	0.068464	0.084786	0.084786	0.084786	0.084786	0.084786	0.084786
		0.068294	0.063149	0.067508	0.067099	0.055451	0.055514	0.055514	0.055514	0.055514	0.055514	0.055514	0.055514	0.055514	0.055514	0.055514	0.073069	0.073069	0.073069	0.073069	0.073069	0.081871	0.081871	0.081871	0.081871	0.081871	0.081871	0.081871	0.081871	0.081871	0.081871
		0.063309	0.063655	0.063393	0.064692	0.05968	0.059206	0.059206	0.059206	0.059206	0.059206	0.059206	0.059206	0.077557	0.077557	0.077557	0.077557	0.077557	0.077667	0.077667	0.077667	0.077667	0.077667	0.077667	0.077667	0.077667	0.077667	0.077667	0.077667	0.077667	0.077667
		0.049502	0.052809	0.044773	0.044773	0.038561	0.038561	0.038561	0.038561	0.038561	0.038561	0.038561	0.038561	0.038561	0.064942	0.064942	0.064942	0.064942	0.064942	0.064942	0.064942	0.064942	0.064942	0.064942	0.064942	0.064942	0.064942	0.064942	0.064942	0.064942	0.064942
		0.030511	0.024286	0.024286	0.024286	0.024286	0.024286	0.024286	0.024286	0.024286	0.024286	0.047673	0.047673	0.047673	0.047673	0.047673	0.047673	0.047673	0.047673	0.047673	0.047673	0.047673	0.047673	0.047673	0.047673	0.047673	0.047673	0.047673	0.047673	0.047673	0.047673
		0.026575	0.025161	0.025161	0.025161	0.025161	0.025161	0.044322	0.044322	0.044322	0.044322	0.044322	0.044322	0.044322	0.044322	0.044322	0.044322	0.044322	0.044322	0.044322	0.044322	0.044322	0.044322	0.044322	0.044322	0.044322	0.044322	0.044322	0.044322	0.044322	0.044322
		0.026294	0.024696	0.033904	0.033904	0.033904	0.033904	0.033904	0.033904	0.033904	0.033904	0.033904	0.033904	0.033904	0.033904	0.033904	0.033904	0.033904	0.033904	0.033904	0.033904	0.033904	0.033904	0.033904	0.033904	0.033904	0.033904	0.033904	0.033904	0.033904	0.033904
		0.020418	0.021837	0.021837	0.021837	0.021837	0.021837	0.021837	0.021837	0.021837	0.021837	0.021837	0.021837	0.021837	0.021837	0.021837	0.021837	0.021837	0.021837	0.021837	0.021837	0.021837	0.021837	0.021837	0.021837	0.021837	0.021837	0.021837	0.021837	0.021837	0.021837
		-0.00060864	-0.00022743	-0.00022743	-0.00022743	-0.00022743	-0.00022743	-0.00022743	-0.00022743	-0.00022743	-0.00022743	-0.00022743	-0.00022743	-0.00022743	-0.00022743	-0.00022743	-0.0052662	-0.0052662	-0.0052662	-0.0052662	-0.0052662	-0.0052662	-0.0052662	-0.0052662	-0.0052662	-0.0052662	-0.0052662	-0.0052662	-0.0052662	-0.0052662	-0.0052662
		-0.0026487	-0.0026487	-0.0026487	-0.0026487	0.00039504	0.00039504	0.00039504	0.00039504	0.00039504	0.00039504	0.00039504	0.00039504	0.00039504	0.00039504	0.00039504	0.00039504	0.00039504	0.00039504	0.00039504	0.00039504	0.00039504	0.00039504	0.00039504	0.00039504	0.00039504	0.00039504	0.00039504	0.00039504	0.00039504	0.00039504
		0.0077831	0.0077831	0.0077831	0.0077831	0.0077831	0.0077831	0.0077831	0.0077831	0.0077831	0.0077831	0.0077831	0.0077831	0.0077831	0.0077831	0.0077831	0.0077831	0.0077831	0.0077831	0.0077831	0.0077831	0.0077831	0.0077831	0.0077831	0.0077831	0.0077831	0.0077831	0.0077831	0.0077831	0.0077831	0.0077831
		0.0077831	0.0077831	0.0077831	0.0077831	0.0077831	0.0077831	0.0077831	0.0077831	0.0077831	0.0077831	0.0077831	0.0077831	0.0077831	0.0077831	0.0077831	0.0077831	0.0077831	0.0077831	0.0077831	0.0077831	0.0077831	0.0077831	0.0077831	0.0077831	0.0077831	0.0077831	0.0077831	0.0077831	0.0077831	0.0077831
		-0.0047395	-0.0047395	-0.0047395	-0.0047395	-0.0047395	-0.0047395	-0.0047395	-0.0047395	-0.0047395	-0.0047395	-0.0047395	-0.0047395	-0.0047395	-0.0047395	-0.0047395	-0.0047395	-0.0047395	-0.0047395	-0.0047395	-0.0047395	-0.0047395	-0.0047395	-0.0047395	-0.0047395	-0.0047395	-0.0047395	-0.0047395	-0.0047395	-0.0047395	-0.0047395
		-0.0039415	-0.0039415	-0.0039415	-0.0039415	-0.0039415	-0.0039415	-0.0039415	-0.0039415	-0.0039415	-0.0039415	-0.0039415	-0.0039415	-0.0039415	-0.0039415	-0.0039415	-0.0039415	-0.0039415	-0.0039415	-0.0039415	-0.0039415	-0.0039415	-0.0039415	-0.0039415	-0.0039415	-0.0039415	-0.0039415	-0.0039415	-0.0039415	NaN	NaN
		-0.010545	-0.010545	-0.010545	-0.010545	-0.010545	-0.010545	-0.010545	-0.010545	-0.010545	-0.010545	-0.010545	-0.010545	-0.010545	-0.010545	-0.010545	-0.010545	-0.010545	-0.010545	-0.010545	NaN	NaN	NaN	NaN	NaN	NaN	NaN	NaN	NaN	NaN	NaN
		NaN	NaN	NaN	NaN	NaN	NaN	NaN	NaN	NaN	NaN	NaN	NaN	NaN	NaN	NaN	NaN	NaN	NaN	NaN	NaN	NaN	NaN	NaN	NaN	NaN	NaN	NaN	NaN	NaN	NaN
		NaN	NaN	NaN	NaN	NaN	NaN	NaN	NaN	NaN	NaN	NaN	NaN	NaN	NaN	NaN	NaN	NaN	NaN	NaN	NaN	NaN	NaN	NaN	NaN	NaN	NaN	NaN	NaN	NaN	NaN
		NaN	NaN	NaN	NaN	NaN	NaN	NaN	NaN	NaN	NaN	NaN	NaN	NaN	NaN	NaN	NaN	NaN	NaN	NaN	NaN	NaN	NaN	NaN	NaN	NaN	NaN	NaN	NaN	NaN	NaN
		NaN	NaN	NaN	NaN	NaN	NaN	NaN	NaN	NaN	NaN	NaN	NaN	NaN	NaN	NaN	NaN	NaN	NaN	NaN	NaN	NaN	NaN	NaN	NaN	NaN	NaN	NaN	NaN	NaN	NaN
		NaN	NaN	NaN	NaN	NaN	NaN	NaN	NaN	NaN	NaN	NaN	NaN	NaN	NaN	NaN	NaN	NaN	NaN	NaN	NaN	NaN	NaN	NaN	NaN	NaN	NaN	NaN	NaN	NaN	NaN
		NaN	NaN	NaN	NaN	NaN	NaN	NaN	NaN	NaN	NaN	NaN	NaN	NaN	NaN	NaN	NaN	NaN	NaN	NaN	NaN	NaN	NaN	NaN	NaN	NaN	NaN	NaN	NaN	NaN	NaN
		NaN	NaN	NaN	NaN	NaN	NaN	NaN	NaN	NaN	NaN	NaN	NaN	NaN	NaN	NaN	NaN	NaN	NaN	NaN	NaN	NaN	NaN	NaN	NaN	NaN	NaN	NaN	NaN	NaN	NaN
		NaN	NaN	NaN	NaN	NaN	NaN	NaN	NaN	NaN	NaN	NaN	NaN	NaN	NaN	NaN	NaN	NaN	NaN	NaN	NaN	NaN	NaN	NaN	NaN	NaN	NaN	NaN	NaN	NaN	NaN
	10
		NaN	NaN	NaN	NaN	NaN	NaN	NaN	NaN	NaN	NaN	NaN	NaN	NaN	NaN	NaN	NaN	NaN	NaN	NaN	NaN	NaN	NaN	NaN	NaN	NaN	NaN	NaN	NaN	NaN	NaN
		NaN	NaN	NaN	NaN	NaN	NaN	NaN	NaN	NaN	NaN	NaN	NaN	NaN	NaN	NaN	NaN	NaN	NaN	NaN	NaN	NaN	NaN	NaN	NaN	NaN	NaN	NaN	NaN	NaN	NaN
		0.04367	0.062522	0.10264	0.13419	0.15126	0.17417	0.204	0.21149	0.21926	0.21926	0.2273	0.23202	0.22674	0.24118	0.24118	0.24118	0.25442	0.25442	0.25766	0.25766	0.25766	0.25766	0.25766	0.27522	0.27522	0.27522	0.27522	0.27522	0.27522	0.27522
		0.096046	0.11102	0.14806	0.17393	0.20701	0.21356	0.23873	0.24611	0.25041	0.25385	0.25385	0.25385	0.26016	0.26016	0.26016	0.26016	0.26016	0.25979	0.27759	0.27759	0.27759	0.27759	0.27759	0.27759	0.27759	0.27759	0.27759	0.27759	0.27759	0.27759
		0.13441	0.15634	0.18172	0.20591	0.21575	0.23138	0.23791	0.24582	0.25124	0.25727	0.25727	0.25727	0.25727	0.25727	0.25727	0.25727	0.25727	0.25727	0.27239	0.27253	0.27253	0.27253	0.27253	0.27253	0.27253	0.27253	0.27253	0.27253	0.27253	0.27253
		0.16936	0.19123	0.20511	0.21924	0.22681	0.22936	0.25164	0.25412	0.25412	0.25412	0.25412	0.25412	0.25412	0.25412	0.26822	0.26822	0.26822	0.26865	0.26865	0.26865	0.26865	0.26865	0.26865	0.26865	0.26865	0.26865	0.26865	0.26865	0.26865	0.26865
		0.18858	0.20737	0.21248	0.22379	0.23286	0.24078	0.24376	0.24291	0.24837	0.24837	0.24837	0.24786	0.24786	0.24786	0.26043	0.26043	0.26043	0.26043	0.26043	0.26043	0.26043	0.26043	0.26043	0.26043	0.26043	0.26043	0.26043	0.26043	0.26043	0.26043
		0.19856	0.21166	0.2126	0.21304	0.2233	0.22468	0.2325	0.23714	0.23714	0.23714	0.23714	0.23702	0.23702	0.23702	0.23702	0.24884	0.24884	0.24884	0.24884	0.24884	0.24884	0.24884	0.24884	0.24884	0.24884	0.24884	0.24884	0.24884	0.24884	0.24884
		0.21057	0.21707	0.21916	0.2275	0.2314	0.23363	0.23319	0.23319	0.23319	0.23319	0.23299	0.23299	0.23299	0.23299	0.24379	0.24379	0.24379	0.24379	0.24379	0.24379	0.24379	0.24379	0.24379	0.24379	0.24379	0.22114	0.22114	0.22114	0.22114	0.22114
		0.19879	0.20478	0.21022	0.21369	0.21369	0.21348	0.21355	0.21355	0.21355	0.21355	0.21355	0.21355	0.21355	0.21355	0.21355	0.22615	0.22615	0.22615	0.20369	0.20369	0.20369	0.20369	0.20369	0.20369	0.20369	0.20369	0.20369	0.20369	0.20369	0.20369
		0.19351	0.19899	0.20029	0.20029	0.19871	0.19871	0.1985	0.1985	0.1985	0.1985	0.1985	0.20673	0.20673	0.20673	0.20673	0.20673	0.20673	0.20673	0.20673	0.18295	0.18295	0.18295	0.18295	0.18295	0.16061	0.16061	0.1453	0.1453	0.1453	0.1453
		0.18337	0.18225	0.18225	0.18144	0.18144	0.18144	0.18144	0.18535	0.18535	0.18535	0.18535	0.18535	0.18535	0.16377	0.16377	0.16377	0.16377	0.16377	0.16377	0.16377	0.16377	0.16377	0.16377	0.14196	0.14196	0.12342	0.12342	0.12342	0.12342	0.12342
		0.144	0.13938	0.13938	0.13938	0.13938	0.12225	0.12431	0.12431	0.12431	0.12431	0.12431	0.12431	0.12431	0.12431	0.12431	0.12431	0.12431	0.12431	0.12431	0.086739	0.0666	0.0666	0.0666	0.053634	0.053634	0.053634	0.053634	0.053634	0.053634	0.053634
		0.12773	0.11522	0.11522	0.11651	0.11651	0.11651	0.11651	0.11651	0.11651	0.11651	0.11651	0.11651	0.11651	0.11651	0.081882	0.081882	0.081882	0.062183	0.062183	0.062183	0.062183	0.062183	0.053357	0.053357	0.053357	0.053357	0.053357	0.053357	0.053357	0.053357
		0.10171	0.10202	0.10202	0.10202	0.10202	0.10202	0.10202	0.10202	0.10202	0.10202	0.082845	0.082845	0.054432	0.054432	0.054432	0.047686	0.047686	0.047686	0.047686	0.047686	0.047686	0.047686	0.047686	0.047686	0.047686	0.047686	0.047686	0.047686	0.047686	0.035055
		0.077534	0.07861	0.07861	0.07861	0.07861	0.07861	0.07861	0.03842	0.03842	0.03842	0.03842	0.03842	0.03842	0.03842	0.03842	0.03842	0.03842	0.03842	0.03842	0.03842	0.03842	0.03842	0.03842	0.03842	0.03842	0.027123	0.027123	0.027123	0.027123	0.027123
		0.048387	0.037232	0.024529	0.024529	0.024529	0.011084	0.011084	0.011084	0.011084	0.011084	0.011084	0.011084	0.011084	0.011084	0.011084	0.011084	0.011084	0.011084	0.011084	0.014739	0.014739	0.014739	0.014739	0.014739	0.014739	0.014739	0.014739	0.014739	NaN	NaN
		0.054096	0.040935	0.020671	0.020671	0.020671	0.020671	0.020671	0.020671	0.020671	0.020671	0.020671	0.020671	0.020671	0.020671	0.020671	0.020671	0.020671	0.029907	0.029907	0.029907	0.029907	0.029907	0.029907	0.029907	0.029907	NaN	NaN	NaN	NaN	NaN
		0.022732	0.0055168	0.0055168	0.0055168	-0.042126	-0.042126	-0.042126	-0.042126	-0.042126	-0.042126	NaN	NaN	NaN	NaN	NaN	NaN	NaN	NaN	NaN	NaN	NaN	NaN	NaN	NaN	NaN	NaN	NaN	NaN	NaN	NaN
		0.014614	0.0055168	0.0055168	0.0055168	0.0055168	-0.042126	-0.042126	-0.042126	-0.042126	-0.042126	-0.042126	-0.042126	NaN	NaN	NaN	NaN	NaN	NaN	NaN	NaN	NaN	NaN	NaN	NaN	NaN	NaN	NaN	NaN	NaN	NaN
		0.022009	0.022009	0.022009	NaN	NaN	NaN	NaN	NaN	NaN	NaN	NaN	NaN	NaN	NaN	NaN	NaN	NaN	NaN	NaN	NaN	NaN	NaN	NaN	NaN	NaN	NaN	NaN	NaN	NaN	NaN
		-0.10657	NaN	NaN	NaN	NaN	NaN	NaN	NaN	NaN	NaN	NaN	NaN	NaN	NaN	NaN	NaN	NaN	NaN	NaN	NaN	NaN	NaN	NaN	NaN	NaN	NaN	NaN	NaN	NaN	NaN
		NaN	NaN	NaN	NaN	NaN	NaN	NaN	NaN	NaN	NaN	NaN	NaN	NaN	NaN	NaN	NaN	NaN	NaN	NaN	NaN	NaN	NaN	NaN	NaN	NaN	NaN	NaN	NaN	NaN	NaN
		NaN	NaN	NaN	NaN	NaN	NaN	NaN	NaN	NaN	NaN	NaN	NaN	NaN	NaN	NaN	NaN	NaN	NaN	NaN	NaN	NaN	NaN	NaN	NaN	NaN	NaN	NaN	NaN	NaN	NaN
		NaN	NaN	NaN	NaN	NaN	NaN	NaN	NaN	NaN	NaN	NaN	NaN	NaN	NaN	NaN	NaN	NaN	NaN	NaN	NaN	NaN	NaN	NaN	NaN	NaN	NaN	NaN	NaN	NaN	NaN
		NaN	NaN	NaN	NaN	NaN	NaN	NaN	NaN	NaN	NaN	NaN	NaN	NaN	NaN	NaN	NaN	NaN	NaN	NaN	NaN	NaN	NaN	NaN	NaN	NaN	NaN	NaN	NaN	NaN	NaN
		NaN	NaN	NaN	NaN	NaN	NaN	NaN	NaN	NaN	NaN	NaN	NaN	NaN	NaN	NaN	NaN	NaN	NaN	NaN	NaN	NaN	NaN	NaN	NaN	NaN	NaN	NaN	NaN	NaN	NaN
		NaN	NaN	NaN	NaN	NaN	NaN	NaN	NaN	NaN	NaN	NaN	NaN	NaN	NaN	NaN	NaN	NaN	NaN	NaN	NaN	NaN	NaN	NaN	NaN	NaN	NaN	NaN	NaN	NaN	NaN
		NaN	NaN	NaN	NaN	NaN	NaN	NaN	NaN	NaN	NaN	NaN	NaN	NaN	NaN	NaN	NaN	NaN	NaN	NaN	NaN	NaN	NaN	NaN	NaN	NaN	NaN	NaN	NaN	NaN	NaN
		NaN	NaN	NaN	NaN	NaN	NaN	NaN	NaN	NaN	NaN	NaN	NaN	NaN	NaN	NaN	NaN	NaN	NaN	NaN	NaN	NaN	NaN	NaN	NaN	NaN	NaN	NaN	NaN	NaN	NaN
	11
		NaN	NaN	NaN	NaN	NaN	NaN	NaN	NaN	NaN	NaN	NaN	NaN	NaN	NaN	NaN	NaN	NaN	NaN	NaN	NaN	NaN	NaN	NaN	NaN	NaN	NaN	NaN	NaN	NaN	NaN
		NaN	NaN	NaN	NaN	NaN	NaN	NaN	NaN	NaN	NaN	NaN	NaN	NaN	NaN	NaN	NaN	NaN	NaN	NaN	NaN	NaN	NaN	NaN	NaN	NaN	NaN	NaN	NaN	NaN	NaN
		0.045387	0.089595	0.12256	0.16056	0.18971	0.20684	0.21691	0.23159	0.2649	0.26742	0.26582	0.2579	0.26328	0.28962	0.28962	0.28962	0.30896	0.30896	0.30896	0.30896	0.30896	0.30896	0.30896	0.30896	0.30896	0.30896	0.30896	0.30896	0.30896	0.30896
		0.096903	0.146	0.20307	0.21055	0.22557	0.2479	0.25188	0.26116	0.26007	0.2621	0.27599	0.26934	0.27655	0.28325	0.29482	0.30727	0.30727	0.30727	0.30727	0.30727	0.30727	0.30727	0.30727	0.30727	0.30727	0.30727	0.30727	0.30727	0.30727	0.30727
		0.1572	0.20488	0.21968	0.22887	0.24081	0.26323	0.26406	0.26406	0.27637	0.27637	0.28017	0.28017	0.27163	0.25395	0.25395	0.25395	0.20931	0.22138	0.22926	0.22926	0.22926	0.22926	0.22926	0.22926	0.22926	0.22926	0.22926	0.22926	0.22926	0.22926
		0.20681	0.22945	0.23216	0.24363	0.2628	0.26276	0.25825	0.24364	0.24364	0.24364	0.25346	0.23919	0.21596	0.21596	0.21596	0.22613	0.22613	0.22613	0.22613	0.22613	0.23477	0.23477	0.23477	0.23477	0.23477	0.23477	0.23477	0.23477	0.23477	0.23477
		0.2343	0.24519	0.24809	0.24716	0.26845	0.25732	0.25732	0.26059	0.24549	0.25388	0.24246	0.24246	0.22068	0.22068	0.22068	0.22068	0.22943	0.22943	0.22943	0.23567	0.23567	0.23567	0.23567	0.23567	0.23567	0.23567	0.23567	0.23567	0.23567	0.23567
		0.24518	0.24828	0.24877	0.25119	0.2482	0.25044	0.25044	0.25353	0.24403	0.24403	0.24403	0.24403	0.22246	0.22246	0.22246	0.22036	0.23236	0.23236	0.23236	0.23236	0.22967	0.22967	0.22967	0.22967	0.22967	0.22967	0.22967	0.22967	0.22967	0.22967
		0.25403	0.25885	0.25653	0.26249	0.25486	0.24448	0.24152	0.24152	0.24859	0.24859	0.23022	0.23022	0.23022	0.23534	0.23864	0.23864	0.23864	0.238	0.238	0.23324	0.23324	0.23324	0.23324	0.23324	0.23324	0.23324	0.23324	0.23324	0.23324	0.23324
		0.25884	0.26264	0.25793	0.25793	0.248	0.24767	0.25359	0.25359	0.25035	0.25035	0.22701	0.22701	0.22701	0.23258	0.23258	0.23258	0.23258	0.23336	0.23336	0.23336	0.23336	0.23336	0.23336	0.23336	0.23336	0.23336	0.23336	0.23336	0.23336	0.23336
		0.25885	0.25997	0.25249	0.25249	0.2554	0.2554	0.254	0.254	0.254	0.254	0.23031	0.23031	0.23031	0.23031	0.23552	0.23552	0.23552	0.23552	0.23552	0.23552	0.23552	0.23552	0.23552	0.23552	0.23552	0.23552	0.23552	0.23552	0.23552	0.23552
		0.26544	0.26354	0.26354	0.25726	0.25726	0.25726	0.25726	0.23721	0.23721	0.23721	0.24066	0.24066	0.24066	0.24066	0.24066	0.24066	0.24066	0.24066	0.24066	0.24066	0.24066	0.24066	0.24066	0.24066	0.24066	0.24066	0.24066	0.24066	0.24066	0.24066
		0.25595	0.25508	0.25508	0.24165	0.24282	0.24282	0.24282	0.24282	0.24282	0.24282	0.24282	0.24282	0.24282	0.24282	0.24282	0.24282	0.24282	0.24282	0.24282	0.24282	0.24282	0.24282	0.24282	0.24282	0.24282	0.24282	0.24282	0.24282	0.24282	0.24282
		0.25299	0.25505	0.24753	0.24753	0.24753	0.24753	0.24753	0.24753	0.24753	0.24753	0.24753	0.24753	0.24753	0.24753	0.24753	0.24753	0.24753	0.24753	0.24753	0.24753	0.24753	0.24753	0.24753	0.24753	0.24753	0.24753	0.24753	0.24753	0.24753	0.24753
		0.25841	0.25336	0.25365	0.25365	0.25365	0.25365	0.25365	0.25365	0.25365	0.25365	0.25365	0.25365	0.25365	0.25365	0.25365	0.25365	0.25365	0.25365	0.25365	0.25365	0.25365	0.25365	0.25365	0.25365	0.25365	0.25365	0.25365	0.25365	0.25365	0.25365
		0.25751	0.25221	0.25259	0.25259	0.25259	0.25259	0.25259	0.25259	0.25259	0.25259	0.25259	0.25259	0.25259	0.25259	0.25259	0.25259	0.25259	0.25259	0.25259	0.25259	0.25259	0.25259	0.25259	0.25259	0.25259	0.25259	0.25259	0.25259	0.25259	0.25259
		0.24561	0.24561	0.24561	0.24561	0.24561	0.24561	0.24561	0.24561	0.24561	0.24561	0.24561	0.24561	0.24561	0.24561	0.24561	0.24561	0.24561	0.24561	0.24561	0.24561	0.24561	0.24561	0.24561	0.24561	0.24561	0.24561	0.24561	0.24561	0.24561	0.24561
		0.24576	0.24576	0.24576	0.24576	0.24576	0.24576	0.24576	0.24576	0.24576	0.24576	0.24576	0.24576	0.24576	0.24576	0.24576	0.24576	0.24576	0.24576	0.24576	0.24576	0.24576	0.24576	0.24576	0.24576	0.24576	0.24576	0.24576	0.24576	0.24576	0.24576
		0.24779	0.24779	0.24779	0.24779	0.24779	0.24779	0.24779	0.24779	0.24779	0.24779	0.24779	0.24779	0.24779	0.24779	0.24779	0.24779	0.24779	0.24779	0.24779	0.24779	0.24779	0.24779	0.24779	0.24779	0.24779	0.24779	0.24779	0.24779	0.24779	0.24779
		0.2518	0.2518	0.2518	0.2518	0.2518	0.2518	0.2518	0.2518	0.2518	0.2518	0.2518	0.2518	0.2518	0.2518	0.2518	0.2518	0.2518	0.2518	0.2518	0.2518	0.2518	0.2518	0.2518	0.2518	0.2518	0.2518	0.2518	0.2518	0.2518	0.2518
		0.25764	0.25764	0.25764	0.25764	0.25764	0.25764	0.25764	0.25764	0.25764	0.25764	0.25764	0.25764	0.25764	0.25764	0.25764	0.25764	0.25764	0.25764	0.25764	0.25764	0.25764	0.25764	0.25764	0.25764	0.25764	0.25764	0.25764	0.25764	0.25764	0.25764
		0.2584	0.2584	0.2584	0.2584	0.2584	0.2584	0.2584	0.2584	0.2584	0.2584	0.2584	0.2584	0.2584	0.2584	0.2584	0.2584	0.2584	0.2584	0.2584	0.2584	0.2584	0.2584	0.2584	0.2584	0.2584	0.2584	0.2584	0.2584	0.2584	0.2584
		NaN	NaN	NaN	NaN	NaN	NaN	NaN	NaN	NaN	NaN	NaN	NaN	NaN	NaN	NaN	NaN	NaN	NaN	NaN	NaN	NaN	NaN	NaN	NaN	NaN	NaN	NaN	NaN	NaN	NaN
		NaN	NaN	NaN	NaN	NaN	NaN	NaN	NaN	NaN	NaN	NaN	NaN	NaN	NaN	NaN	NaN	NaN	NaN	NaN	NaN	NaN	NaN	NaN	NaN	NaN	NaN	NaN	NaN	NaN	NaN
		NaN	NaN	NaN	NaN	NaN	NaN	NaN	NaN	NaN	NaN	NaN	NaN	NaN	NaN	NaN	NaN	NaN	NaN	NaN	NaN	NaN	NaN	NaN	NaN	NaN	NaN	NaN	NaN	NaN	NaN
		NaN	NaN	NaN	NaN	NaN	NaN	NaN	NaN	NaN	NaN	NaN	NaN	NaN	NaN	NaN	NaN	NaN	NaN	NaN	NaN	NaN	NaN	NaN	NaN	NaN	NaN	NaN	NaN	NaN	NaN
		NaN	NaN	NaN	NaN	NaN	NaN	NaN	NaN	NaN	NaN	NaN	NaN	NaN	NaN	NaN	NaN	NaN	NaN	NaN	NaN	NaN	NaN	NaN	NaN	NaN	NaN	NaN	NaN	NaN	NaN
		NaN	NaN	NaN	NaN	NaN	NaN	NaN	NaN	NaN	NaN	NaN	NaN	NaN	NaN	NaN	NaN	NaN	NaN	NaN	NaN	NaN	NaN	NaN	NaN	NaN	NaN	NaN	NaN	NaN	NaN
		NaN	NaN	NaN	NaN	NaN	NaN	NaN	NaN	NaN	NaN	NaN	NaN	NaN	NaN	NaN	NaN	NaN	NaN	NaN	NaN	NaN	NaN	NaN	NaN	NaN	NaN	NaN	NaN	NaN	NaN
		NaN	NaN	NaN	NaN	NaN	NaN	NaN	NaN	NaN	NaN	NaN	NaN	NaN	NaN	NaN	NaN	NaN	NaN	NaN	NaN	NaN	NaN	NaN	NaN	NaN	NaN	NaN	NaN	NaN	NaN
	12
		NaN	NaN	NaN	NaN	NaN	NaN	NaN	NaN	NaN	NaN	NaN	NaN	NaN	NaN	NaN	NaN	NaN	NaN	NaN	NaN	NaN	NaN	NaN	NaN	NaN	NaN	NaN	NaN	NaN	NaN
		NaN	NaN	NaN	NaN	NaN	NaN	NaN	NaN	NaN	NaN	NaN	NaN	NaN	NaN	NaN	NaN	NaN	NaN	NaN	NaN	NaN	NaN	NaN	NaN	NaN	NaN	NaN	NaN	NaN	NaN
		0.025522	0.075546	0.10855	0.12723	0.14352	0.16211	0.16617	0.1943	0.2059	0.22328	0.2572	0.28096	0.31893	0.35188	0.35188	0.35188	0.35188	0.35188	0.35188	0.35188	0.35188	0.35188	0.35188	0.35188	0.35188	0.35188	0.35188	0.35188	0.35188	0.35188
		0.042009	0.084777	0.083721	0.12608	0.14184	0.18244	0.21402	0.282	0.29988	0.29298	0.29298	0.30716	0.31653	0.31653	0.33302	0.35935	0.35935	0.35935	0.35935	0.35935	0.35935	0.35935	0.35935	0.35935	0.35935	0.35935	0.35935	0.35935	0.35935	0.35935
		0.03932	0.065879	0.095019	0.14402	0.1416	0.16935	0.23865	0.24482	0.268	0.28602	0.27187	0.27187	0.27187	0.30503	0.30503	0.32703	0.32703	0.32703	0.32703	0.32703	0.32703	0.32703	0.32703	0.32703	0.32703	0.32703	0.32703	0.32703	0.32703	0.32703
		0.068774	0.10133	0.12991	0.15484	0.18686	0.19781	0.26094	0.27438	0.29312	0.31569	0.29984	0.30959	0.30959	0.30959	0.30959	0.30959	0.30959	0.30959	0.30959	0.30959	0.30959	0.30959	0.30959	0.30959	0.30959	0.30959	0.30959	0.30959	0.30959	0.30959
		0.10181	0.13077	0.1611	0.17454	0.21591	0.2299	0.24662	0.28301	0.29963	0.31921	0.31921	0.29884	0.29884	0.29884	0.29884	0.29884	0.29884	0.29884	0.29884	0.29884	0.29884	0.29884	0.29884	0.29884	0.29884	0.29884	0.29884	0.29884	0.29884	0.29884
		0.17039	0.20009	0.22141	0.21858	0.21858	0.24351	0.24767	0.27976	0.2908	0.2908	0.29586	0.29586	0.29586	0.29586	0.29586	0.29586	0.29586	0.29586	0.29586	0.29586	0.29586	0.29586	0.29586	0.29586	0.29586	0.29586	0.29586	0.29586	0.29586	0.29586
		0.20076	0.22428	0.24307	0.24505	0.24695	0.27151	0.28267	0.28267	0.28704	0.28704	0.28704	0.28704	0.28704	0.28704	0.28704	0.28704	0.28704	0.28704	0.28704	0.28704	0.28704	0.28704	0.28704	0.28704	0.28704	0.28704	0.28704	0.28704	0.28704	0.28704
		0.23799	0.2498	0.2537	0.2537	0.26811	0.26811	0.27726	0.27726	0.27963	0.27963	0.27963	0.27963	0.27963	0.27963	0.27963	0.27963	0.27963	0.27963	0.27963	0.27963	0.27963	0.27963	0.27963	0.27963	0.27963	0.27963	0.27963	0.27963	0.27963	0.27963
		0.2445	0.2519	0.25254	0.26909	0.26909	0.26909	0.26909	0.26975	0.26975	0.26975	0.26975	0.26975	0.26975	0.26975	0.26975	0.26975	0.26975	0.26975	0.26975	0.26975	0.26975	0.26975	0.26975	0.26975	0.26975	0.26975	0.26975	0.26975	0.26975	0.26975
		0.24979	0.25702	0.25702	0.26604	0.26604	0.26539	0.26539	0.26539	0.26539	0.26539	0.26539	0.26539	0.26539	0.26539	0.26539	0.26539	0.26539	0.26539	0.26539	0.26539	0.26539	0.26539	0.26539	0.26539	0.26539	0.26539	0.26539	0.26539	0.26539	0.26539
[truncated: 10,620 more rows]

## Sheet: Fig 4B
		pclst
[truncated: 8,959 more rows]

## Sheet: Fig 4C–H
Fig 4C–D					Fig 4E–G									Fig 4H
MU		SU			MU				SU					MU																												SU
[truncated: 356 more rows]
[truncated: 20 more columns]

## Sheet: Fig 5
Fig 5A					Fig 5B
[truncated: 355 more rows]

## Sheet: Fig 6
Fig 6A, MU (top)										Fig 6A, SU (bottom)											Fig 6B
[truncated: 357 more rows]
[truncated: 111 more columns]

[truncated: 8 more sheets: Fig 8, S1 Fig, S3 Fig A, S3 Fig B, S3 Fig C–H, S4 Fig A, S4 Fig B, S4 Fig C–H]
